# Supplementary material for: (E)-2-Chloro-N′-(4-hy­droxy­benzyl­idene)­benzohydrazide
Source: Acta Crystallogr Sect E Struct Rep Online. 2012 Feb 17;68(Pt 3):o709. doi: 10.1107/S1600536812005661 (PMC3295484; doi:10.1107/S1600536812005661)
Supplement: Supplementary file 2 [file e-68-0o709-Isup2.hkl]

# 
# h,k,l, Fc-squared, Fo-squared, sigma(Fo-squared) and status flag 
# 
data_I
_shelx_title ' test_0m in P2(1)2(1)2(1)' 
_shelx_refln_list_code          4 
_shelx_F_calc_maximum      162.75 
_exptl_crystal_F_000       568.00 
_reflns_d_resolution_high  0.8256 
 
loop_ 
 _symmetry_equiv_pos_as_xyz 
 'x, y, z' 
 '-x+1/2, -y, z+1/2' 
 '-x, y+1/2, -z+1/2' 
 'x+1/2, -y+1/2, -z' 
 
_cell_length_a     7.6269 
_cell_length_b    11.8592 
_cell_length_c    14.2975 
_cell_angle_alpha  90.000 
_cell_angle_beta   90.000 
_cell_angle_gamma  90.000 
 
_shelx_F_squared_multiplier     1.000 
 
loop_ 
 _refln_index_h 
 _refln_index_k 
 _refln_index_l 
 _refln_F_squared_calc 
 _refln_F_squared_meas 
 _refln_F_squared_sigma 
 _refln_observed_status 
   2   0   0      737.10      549.90     10.05 o 
   4   0   0     4714.00     5086.23     75.44 o 
   6   0   0       14.31       16.53      6.11 o 
   8   0   0        8.92        4.42     10.78 o 
   1   1   0      614.58      574.10     16.31 o 
   2   1   0       27.64       42.19      4.77 o 
   3   1   0       26.89       23.13      1.93 o 
   4   1   0     2604.23     2769.00     29.34 o 
   5   1   0      212.01      214.30      6.67 o 
   6   1   0      124.31      128.03      9.14 o 
   7   1   0        0.10       -2.71      4.52 o 
   8   1   0        6.51        7.85      8.70 o 
   9   1   0        5.19        3.04      9.19 o 
   0   2   0     6332.13     6151.49    126.92 o 
   1   2   0      777.19      918.60     14.35 o 
   2   2   0     2422.34     2368.54     42.36 o 
   3   2   0      679.95      767.74     19.76 o 
   4   2   0       96.97      100.97      5.81 o 
   5   2   0      271.26      273.35      8.22 o 
   6   2   0       13.09       14.92      4.22 o 
   7   2   0        0.09       -2.49      4.80 o 
   8   2   0        6.36        9.89      9.50 o 
   9   2   0       12.69       29.12     11.91 o 
   1   3   0      888.00      799.71     18.91 o 
   2   3   0      134.03      120.49      4.23 o 
   3   3   0     2259.70     2153.17     34.85 o 
   4   3   0     2605.38     2698.67     49.97 o 
   5   3   0      108.68      158.69     12.13 o 
   6   3   0       23.53       20.00      6.41 o 
   7   3   0       27.04       26.21      7.02 o 
   8   3   0       25.07       15.71      6.92 o 
   9   3   0       10.27       14.10     14.65 o 
   0   4   0     5577.64     5453.74    109.91 o 
   1   4   0      252.16      212.90      5.45 o 
   2   4   0     2602.92     2447.34     41.25 o 
   3   4   0      256.31      246.01      6.98 o 
   4   4   0       22.21       28.28      3.83 o 
   5   4   0      146.58      123.48     12.74 o 
   6   4   0       90.34       84.21      9.22 o 
   7   4   0       87.74       81.22     15.04 o 
   8   4   0       13.89       12.86      8.54 o 
   1   5   0      177.09      185.79      5.79 o 
   2   5   0     4310.34     4586.67     62.46 o 
   3   5   0        0.97       -0.50      3.21 o 
   4   5   0       83.61       85.52      8.02 o 
   5   5   0      120.33      105.39     20.65 o 
   6   5   0        3.18        1.38     12.17 o 
   7   5   0        8.66       11.42     10.23 o 
   8   5   0       27.64       21.97      9.17 o 
   0   6   0       54.94       84.45     13.83 o 
   1   6   0      371.73      313.88     18.11 o 
   2   6   0      609.72      453.33     10.00 o 
   3   6   0       54.49       63.66      4.77 o 
   4   6   0      155.74      184.99     12.03 o 
   5   6   0       54.58       23.16     22.12 o 
   6   6   0        0.55       -3.59      5.19 o 
   7   6   0        4.84        0.42      6.17 o 
   8   6   0        0.91       -1.76      6.86 o 
   1   7   0      246.31      220.01      6.81 o 
   2   7   0        5.62       15.67      3.82 o 
   3   7   0      484.79      458.69     15.44 o 
   4   7   0        2.26       -1.08      3.36 o 
   5   7   0       25.14       20.86     20.88 o 
   6   7   0        7.71       10.42      7.19 o 
   7   7   0       12.36       14.65     15.76 o 
   8   7   0       20.35       14.01      9.23 o 
   0   8   0       50.02       67.47      9.95 o 
   1   8   0       25.04       26.14      4.45 o 
   2   8   0      160.58      145.69      7.86 o 
   3   8   0       16.45       30.32      5.26 o 
   4   8   0        0.83       -0.94      3.68 o 
   5   8   0       21.56       10.96      6.60 o 
   6   8   0        9.12       15.23      7.43 o 
   7   8   0       14.93        8.85     11.89 o 
   1   9   0       36.76       33.19      6.06 o 
   2   9   0       22.43       15.70      4.70 o 
   3   9   0       16.81       13.66      4.73 o 
   4   9   0        3.24        2.09      4.05 o 
   5   9   0       60.86       79.56     11.20 o 
   6   9   0       79.27       54.34     33.04 o 
   7   9   0        2.40        5.53     11.89 o 
   0  10   0      267.27      298.63     20.74 o 
   1  10   0       51.21       44.05      7.51 o 
   2  10   0      145.97      117.74     11.48 o 
   3  10   0        3.91        4.35      4.56 o 
   4  10   0      134.36      122.66     32.08 o 
   5  10   0       40.85       24.57     15.90 o 
   6  10   0       22.76       18.82      7.72 o 
   1  11   0        9.98        4.70      5.47 o 
   2  11   0      391.95      384.27     17.50 o 
   3  11   0        9.23       11.22      6.05 o 
   4  11   0       20.84       26.54     10.23 o 
   5  11   0       74.89       38.36     23.92 o 
   0  12   0       30.78       38.99     11.61 o 
   1  12   0        3.83        0.74      4.98 o 
   2  12   0        0.05       -3.59      5.28 o 
   3  12   0       63.12       60.38     13.55 o 
   4  12   0        4.93        7.19      8.85 o 
   5  12   0       22.61       11.61      9.40 o 
   1  13   0       32.22       39.27     20.05 o 
   2  13   0        0.53        6.09      6.16 o 
   3  13   0       84.53       52.12      9.47 o 
   0  14   0       31.20       34.29     13.00 o 
   1  14   0       12.66        8.33      7.31 o 
   2  14   0       34.00       37.54      9.38 o 
   1   0   1      147.36      105.42      2.90 o 
   2   0   1    17915.49    18657.17    211.97 o 
   3   0   1       60.17       53.24      3.05 o 
   4   0   1      280.93      270.67      5.73 o 
   5   0   1       46.53       64.55      5.76 o 
   6   0   1        0.07       -4.47      2.98 o 
   7   0   1        4.83        0.73      5.27 o 
   8   0   1        0.63        5.12      9.29 o 
   9   0   1        0.31        6.35      8.88 o 
  -9   1   1        4.56        3.34      9.16 o 
  -8   1   1       55.76       37.00     19.77 o 
  -7   1   1       36.80       22.03      6.49 o 
  -6   1   1       67.62       69.49      6.17 o 
  -5   1   1       28.10       28.38      3.32 o 
  -4   1   1     1947.92     2046.97     22.49 o 
  -3   1   1      829.02      927.24     11.44 o 
  -2   1   1    26265.88    26097.64    236.23 o 
  -1   1   1      862.74      908.78     12.23 o 
   0   1   1     1919.11     2041.46     43.96 o 
   1   1   1      852.28      925.95     25.44 o 
   2   1   1    26487.12    26457.30    299.47 o 
   3   1   1      841.97      926.63     16.70 o 
   4   1   1     1939.97     2029.02     37.82 o 
   5   1   1       29.45       29.37      3.36 o 
   6   1   1       66.53       71.02      7.86 o 
   7   1   1       36.28       28.39      6.94 o 
   8   1   1       55.83       34.12     11.53 o 
   9   1   1        4.53       12.57     11.75 o 
  -9   2   1       14.67       20.83     10.79 o 
  -8   2   1        9.51        8.17      6.30 o 
  -7   2   1       13.59       29.64      7.00 o 
  -6   2   1      387.63      367.84     14.95 o 
  -5   2   1       97.54       99.49      6.82 o 
  -4   2   1       83.84       89.15      6.16 o 
  -3   2   1      475.47      465.53      8.06 o 
  -2   2   1     4083.21     4554.25     47.33 o 
  -1   2   1     2715.70     2449.50     28.34 o 
   0   2   1     3842.92     3429.25     44.92 o 
   1   2   1     2730.59     2460.27     42.24 o 
   2   2   1     4063.99     4587.23    234.89 o 
   3   2   1      484.48      483.83     13.18 o 
   4   2   1       86.99       99.83      5.59 o 
   5   2   1       93.67       94.62      4.98 o 
   6   2   1      389.95      387.73     12.27 o 
   7   2   1       13.43       15.43      6.07 o 
   8   2   1        9.46       15.13     10.07 o 
   9   2   1       14.66       31.60     11.68 o 
  -9   3   1        1.16       11.06     14.65 o 
  -8   3   1       15.54        9.12      6.94 o 
  -7   3   1       27.65       37.09      7.77 o 
  -6   3   1       14.75       13.62      5.94 o 
  -5   3   1       20.48       28.92      3.45 o 
  -4   3   1      528.09      532.81     13.80 o 
  -3   3   1      728.36      754.60     13.19 o 
  -2   3   1     2248.06     2217.75     25.41 o 
  -1   3   1       34.65       33.54      3.54 o 
   0   3   1        0.55        4.39      1.73 o 
   1   3   1       33.47       32.51      5.94 o 
   2   3   1     2248.48     2265.39     62.06 o 
   3   3   1      725.95      736.58     24.89 o 
   4   3   1      522.76      551.61     14.11 o 
   5   3   1       21.89       27.63      5.60 o 
   6   3   1       14.26       13.22      5.57 o 
   7   3   1       28.60       38.78      7.52 o 
   8   3   1       15.58       34.01     17.97 o 
   9   3   1        1.12       16.04     16.31 o 
  -8   4   1        5.54       12.80      8.57 o 
  -7   4   1       23.79       25.78      7.50 o 
  -6   4   1      275.63      269.57     13.37 o 
  -5   4   1      268.30      284.55     13.76 o 
  -4   4   1      187.32      219.56      7.55 o 
  -3   4   1       53.17       60.27      5.59 o 
  -2   4   1      216.73      190.85      7.42 o 
  -1   4   1     1122.36     1037.68     19.34 o 
   0   4   1     1451.53     1470.50     20.18 o 
   1   4   1     1109.94     1017.93     15.52 o 
   2   4   1      210.76      183.56      4.83 o 
   3   4   1       48.66       47.85     15.39 o 
   4   4   1      184.09      215.99      8.67 o 
   5   4   1      269.29      289.28     10.89 o 
   6   4   1      279.07      269.99     16.99 o 
   7   4   1       23.77       14.26      7.34 o 
   8   4   1        5.35        2.77     14.38 o 
  -8   5   1       16.93       29.94     10.18 o 
  -7   5   1       27.46       26.23      9.26 o 
  -6   5   1       34.83       21.43     17.14 o 
  -5   5   1       19.74       15.15      5.14 o 
  -4   5   1      175.08      151.08      7.02 o 
  -3   5   1      549.84      563.59     17.02 o 
  -2   5   1      223.63      203.65      5.73 o 
  -1   5   1       75.59       59.12      6.01 o 
   0   5   1     3865.98     3803.75     75.87 o 
   1   5   1       78.20       78.88      5.87 o 
   2   5   1      244.21      218.49      6.67 o 
   3   5   1      551.81      549.70     12.50 o 
   4   5   1      181.30      155.36      6.42 o 
   5   5   1       19.45       15.96      6.16 o 
   6   5   1       35.14       37.91      7.75 o 
   7   5   1       27.44       30.02      9.61 o 
   8   5   1       16.89       22.10      9.09 o 
  -8   6   1        1.45        2.05      7.96 o 
  -7   6   1        2.34        4.43      7.16 o 
  -6   6   1       19.95       17.42     14.10 o 
  -5   6   1        6.99        8.16      5.26 o 
  -4   6   1      359.55      388.47     11.93 o 
  -3   6   1       21.81       19.36      3.82 o 
  -2   6   1      435.02      479.42     12.60 o 
  -1   6   1      756.02      716.17     18.19 o 
   0   6   1     1812.77     1904.81     26.79 o 
   1   6   1      760.56      751.04     13.82 o 
   2   6   1      429.76      466.90     10.60 o 
   3   6   1       21.82       22.79      6.03 o 
   4   6   1      368.10      413.03     14.79 o 
   5   6   1        6.69        9.12      5.64 o 
   6   6   1       20.22       25.25      7.60 o 
   7   6   1        2.33      -10.51     10.51 o 
   8   6   1        1.40        6.14      8.00 o 
  -8   7   1       10.33       11.51      8.54 o 
  -7   7   1       17.27       28.79     10.08 o 
  -6   7   1       39.93       27.93     16.04 o 
  -5   7   1       23.42       21.40      6.85 o 
  -4   7   1       24.71       18.63      7.27 o 
  -3   7   1      130.45      145.32      8.70 o 
  -2   7   1       92.35       75.84      6.08 o 
  -1   7   1       51.16       47.07      6.47 o 
   0   7   1       38.94       37.05      3.62 o 
   1   7   1       50.64       48.50      4.23 o 
   2   7   1       90.07       96.39      5.89 o 
   3   7   1      131.90      148.50      7.99 o 
   4   7   1       25.29        9.66      8.22 o 
   5   7   1       24.87        8.70      6.09 o 
   6   7   1       39.64       51.55     17.70 o 
   7   7   1       17.09       39.54     19.36 o 
   8   7   1       10.36        7.17      8.46 o 
  -7   8   1       11.02       12.44     14.65 o 
  -6   8   1       17.60        9.95     10.78 o 
  -5   8   1        0.81        0.42      5.19 o 
  -4   8   1       30.54       19.61      7.95 o 
  -3   8   1       89.11       80.11      7.16 o 
  -2   8   1       17.22       26.85      5.61 o 
  -1   8   1      440.54      432.66     12.95 o 
   0   8   1        9.04        0.24      2.62 o 
   1   8   1      442.07      431.07     12.72 o 
   2   8   1       17.84       17.57      5.77 o 
   3   8   1       90.33       77.29     20.60 o 
   4   8   1       30.25       10.31      6.95 o 
   5   8   1        0.93       -1.35      5.11 o 
   6   8   1       17.62       15.06      7.28 o 
   7   8   1       10.95       20.46     16.31 o 
  -7   9   1        2.05       16.04     15.48 o 
  -6   9   1       25.71       17.67      7.87 o 
  -5   9   1       22.61       26.77      8.04 o 
  -4   9   1       58.24       36.98      8.25 o 
  -3   9   1        1.06       -2.56      3.83 o 
  -2   9   1       51.39       38.54      6.67 o 
  -1   9   1      151.31      150.77      8.62 o 
   0   9   1      133.02      143.56     10.07 o 
   1   9   1      152.52      142.59     10.45 o 
   2   9   1       51.35       49.47      8.66 o 
   3   9   1        1.50       -1.79      3.63 o 
   4   9   1       57.41       50.66      6.89 o 
   5   9   1       22.12       16.55      7.54 o 
   6   9   1       25.95       21.35      7.78 o 
   7   9   1        1.90       23.23     17.42 o 
  -6  10   1       19.49       21.35      8.49 o 
  -5  10   1        2.39        2.81      6.43 o 
  -4  10   1      121.74      121.63     33.04 o 
  -3  10   1       15.69       20.64      6.36 o 
  -2  10   1        7.94        5.08      5.04 o 
  -1  10   1        8.41        8.42      5.18 o 
   0  10   1      127.52      119.18     10.56 o 
   1  10   1        8.07       -2.18      4.52 o 
   2  10   1        7.56        9.43      5.37 o 
   3  10   1       15.69       23.91      6.50 o 
   4  10   1      119.20      126.51     16.45 o 
   5  10   1        2.56        6.05      6.82 o 
   6  10   1       19.77       15.02      7.77 o 
  -5  11   1       18.37       17.29      7.97 o 
  -4  11   1       52.11       45.07     11.61 o 
  -3  11   1      158.73      104.29     10.56 o 
  -2  11   1      173.64      174.17     13.28 o 
  -1  11   1       37.22       29.03      7.23 o 
   0  11   1      188.32      206.49     12.97 o 
   1  11   1       38.01       28.09      7.13 o 
   2  11   1      170.52      136.25     11.73 o 
   3  11   1      159.89      143.72     13.00 o 
   4  11   1       53.76       42.31      8.31 o 
   5  11   1       18.14       24.33     10.23 o 
  -5  12   1       38.57       26.82     11.89 o 
  -4  12   1        0.05        1.38      8.02 o 
  -3  12   1        3.68        0.69      5.43 o 
  -2  12   1       27.46       25.94      8.57 o 
  -1  12   1      120.29       92.60     10.64 o 
   0  12   1      106.02       84.64     10.36 o 
   1  12   1      122.10      132.63     12.39 o 
   2  12   1       26.88       24.74      7.48 o 
   3  12   1        3.09        3.87      5.67 o 
   4  12   1        0.09        1.27      8.85 o 
   5  12   1       37.45       40.37     12.72 o 
  -3  13   1       28.46       26.67      8.10 o 
  -2  13   1       37.52       39.29      9.39 o 
  -1  13   1        0.20        1.11      5.87 o 
   0  13   1        1.43       -4.77      5.07 o 
   1  13   1        0.22       -4.69      5.24 o 
   2  13   1       37.11       44.62      9.18 o 
   3  13   1       28.92       25.28      8.01 o 
  -2  14   1       12.52       18.12      8.30 o 
  -1  14   1       51.79       77.98     11.82 o 
   0  14   1        0.96        6.96      6.37 o 
   1  14   1       52.31       46.04     18.66 o 
   2  14   1       12.52       11.61      7.33 o 
   0   0   2      155.84       71.63      3.32 o 
   1   0   2      288.68      299.78      7.58 o 
   2   0   2      981.80      894.62     14.24 o 
   3   0   2        2.91        1.10      1.86 o 
   4   0   2      567.57      519.68     10.07 o 
   5   0   2        0.35        0.83      2.22 o 
   6   0   2       25.79       25.38      6.12 o 
   7   0   2       38.23       48.70      7.97 o 
   8   0   2       40.11       51.74     12.60 o 
   9   0   2        0.30       13.71     10.16 o 
  -9   1   2        1.07        3.05      8.94 o 
  -8   1   2       10.90        9.51      6.82 o 
  -7   1   2        5.68       12.09      6.09 o 
  -6   1   2      303.94      278.83     15.46 o 
  -5   1   2      329.69      328.94      8.46 o 
  -4   1   2      203.47      234.23      5.96 o 
  -3   1   2       60.20       72.60      5.46 o 
  -2   1   2     5436.36     5622.87     58.34 o 
  -1   1   2      460.81      421.77      6.95 o 
   0   1   2     7896.22     7800.21     97.24 o 
   1   1   2      444.12      415.46      8.71 o 
   2   1   2     5393.87     5664.99     75.09 o 
   3   1   2       56.12       71.05      4.52 o 
   4   1   2      210.64      231.89      7.63 o 
   5   1   2      333.73      318.78      8.40 o 
   6   1   2      305.40      304.66     10.74 o 
   7   1   2        5.87        2.01      5.56 o 
   8   1   2       11.05        9.91      8.97 o 
   9   1   2        1.05        8.03      9.29 o 
  -9   2   2       10.07       11.12     10.12 o 
  -8   2   2        6.20        5.18      6.47 o 
  -7   2   2       21.81       18.87      6.73 o 
  -6   2   2      469.98      470.09     13.48 o 
  -5   2   2       35.32       38.35      4.39 o 
  -4   2   2     1587.24     1648.75     19.52 o 
  -3   2   2      792.71      721.74     11.43 o 
  -2   2   2      749.06      773.81     10.41 o 
  -1   2   2      914.09      921.41     12.56 o 
   0   2   2     4202.33     3714.71     48.88 o 
   1   2   2      923.19      929.79     19.32 o 
   2   2   2      733.83      758.27     56.27 o 
   3   2   2      787.57      679.17     18.79 o 
   4   2   2     1599.05     1645.61     25.61 o 
   5   2   2       33.71       41.75      4.48 o 
   6   2   2      468.66      488.16     13.95 o 
   7   2   2       21.46       18.04      6.41 o 
   8   2   2        6.21       11.85     13.13 o 
   9   2   2       10.15       26.27     17.14 o 
  -8   3   2       67.78       68.29     11.93 o 
  -7   3   2       58.95       73.61      9.47 o 
  -6   3   2       21.02       23.97      4.91 o 
  -5   3   2       11.62       10.27      3.48 o 
  -4   3   2      504.86      528.63     10.62 o 
  -3   3   2      201.73      190.54      7.16 o 
  -2   3   2      154.16      139.79      4.39 o 
  -1   3   2     2065.66     1816.91     22.88 o 
   0   3   2      453.89      447.27     12.15 o 
   1   3   2     2077.48     1796.92     33.99 o 
   2   3   2      158.06      143.13      8.02 o 
   3   3   2      199.23      192.51      8.46 o 
   4   3   2      510.93      532.58     16.73 o 
   5   3   2       11.64        6.40      6.25 o 
   6   3   2       20.80       23.45      9.23 o 
   7   3   2       58.62       67.30      9.77 o 
   8   3   2       67.65       41.48     17.97 o 
  -8   4   2       16.41       -4.05      7.06 o 
  -7   4   2       19.86       13.15      6.41 o 
  -6   4   2       81.55       95.72     11.02 o 
  -5   4   2       84.74       90.43      8.87 o 
  -4   4   2      307.61      288.26      8.74 o 
  -3   4   2       33.73       44.00      3.95 o 
  -2   4   2      246.33      231.67      6.24 o 
  -1   4   2      970.59     1083.20     18.75 o 
   0   4   2       13.63       32.13      2.56 o 
   1   4   2      984.19     1056.04     23.11 o 
   2   4   2      255.23      240.20      6.86 o 
   3   4   2       31.38       45.76      4.64 o 
   4   4   2      315.32      297.36     10.47 o 
   5   4   2       84.65       92.62      8.18 o 
   6   4   2       82.95      105.63     22.40 o 
   7   4   2       19.92       24.75      8.29 o 
   8   4   2       16.30       21.57     17.42 o 
  -8   5   2       32.96       17.77     10.23 o 
  -7   5   2       36.10       28.14      9.50 o 
  -6   5   2        7.29       -0.12      5.29 o 
  -5   5   2       38.50       36.43      5.57 o 
  -4   5   2        2.59        4.95      4.18 o 
  -3   5   2      121.83      142.69      6.91 o 
  -2   5   2       34.64       38.42      3.98 o 
  -1   5   2      138.87      146.49      6.35 o 
   0   5   2      325.23      306.76     16.49 o 
   1   5   2      138.10      135.99      6.09 o 
   2   5   2       36.43       29.89      4.46 o 
   3   5   2      120.45      139.40      6.53 o 
   4   5   2        3.09        6.72      4.25 o 
   5   5   2       39.59       44.74     24.19 o 
   6   5   2        6.62        1.94     12.44 o 
   7   5   2       36.33       53.92     20.46 o 
   8   5   2       33.46       19.91     17.97 o 
  -8   6   2        2.20        5.24      7.96 o 
  -7   6   2       24.95       38.83     10.79 o 
  -6   6   2       47.44       36.27      9.49 o 
  -5   6   2       58.74       69.92      8.92 o 
  -4   6   2       66.81       37.75      6.61 o 
  -3   6   2       28.91       34.09      4.47 o 
  -2   6   2      595.04      666.95     15.38 o 
  -1   6   2      900.54      946.64     22.85 o 
   0   6   2        0.11       15.96      2.77 o 
   1   6   2      892.55      897.54     15.87 o 
   2   6   2      607.29      667.76     15.06 o 
   3   6   2       27.83       33.25      4.53 o 
   4   6   2       69.25       73.67     10.78 o 
   5   6   2       57.74       56.64      6.29 o 
   6   6   2       46.95       39.03      8.11 o 
   7   6   2       25.20        8.02     12.72 o 
   8   6   2        2.16       16.31     16.04 o 
  -7   7   2        1.92        3.75      7.64 o 
  -6   7   2       11.18       30.69     16.31 o 
  -5   7   2       45.74       36.77      7.50 o 
  -4   7   2      244.92      247.92     13.85 o 
  -3   7   2      191.01      193.08     14.51 o 
  -2   7   2      447.81      493.18     13.74 o 
  -1   7   2      313.54      289.91     10.03 o 
   0   7   2      300.31      361.69     18.24 o 
   1   7   2      309.00      276.30      9.63 o 
   2   7   2      454.28      475.35     11.60 o 
   3   7   2      191.05      200.72      7.89 o 
   4   7   2      241.71      237.46     11.83 o 
   5   7   2       45.84       39.01      5.89 o 
   6   7   2       11.29        5.83      6.19 o 
   7   7   2        2.02       -1.66     10.51 o 
  -7   8   2        1.34        6.90      8.17 o 
  -6   8   2       74.99       80.74     22.12 o 
  -5   8   2       12.55       11.91      8.43 o 
  -4   8   2       32.91       24.12      7.07 o 
  -3   8   2      121.42      127.46     16.87 o 
  -2   8   2       28.70       31.39      5.02 o 
  -1   8   2        9.02       17.37      4.11 o 
   0   8   2       38.63       39.25      4.98 o 
   1   8   2        9.60       18.30      4.81 o 
   2   8   2       28.86       24.80      8.17 o 
   3   8   2      120.98       87.06     11.00 o 
   4   8   2       33.08       33.76      6.44 o 
   5   8   2       11.52        5.02      5.98 o 
   6   8   2       74.76       61.28     44.38 o 
   7   8   2        1.37       -2.77     13.00 o 
  -7   9   2        1.49        5.53     13.55 o 
  -6   9   2       18.42        0.83     11.89 o 
  -5   9   2        2.03        0.95      5.61 o 
  -4   9   2       17.83       17.97      6.87 o 
  -3   9   2        5.45        3.15      4.21 o 
  -2   9   2       94.81       72.51     12.63 o 
  -1   9   2       87.53       90.35     16.21 o 
   0   9   2        5.12        6.22      4.30 o 
   1   9   2       87.56      116.14      9.84 o 
   2   9   2       94.87       87.23     15.35 o 
   3   9   2        5.22       -2.58      3.84 o 
   4   9   2       18.78       14.26      5.40 o 
   5   9   2        1.92       -3.55      5.73 o 
   6   9   2       18.20       13.22      7.82 o 
   7   9   2        1.53        3.04     12.72 o 
  -6  10   2        1.97        8.02     12.72 o 
  -5  10   2       21.35       19.58     18.11 o 
  -4  10   2       42.86       44.86      9.51 o 
  -3  10   2       16.94       22.64      5.79 o 
  -2  10   2       10.48       12.91      5.07 o 
  -1  10   2        5.01       -0.34      4.48 o 
   0  10   2      397.83      344.53     15.82 o 
   1  10   2        4.83        1.88      4.78 o 
   2  10   2       10.39       34.17      8.57 o 
   3  10   2       16.06        8.52      6.36 o 
   4  10   2       41.58       31.56      7.28 o 
   5  10   2       20.79       12.72     11.06 o 
   6  10   2        2.13        6.12      6.85 o 
  -5  11   2       48.20       51.69     10.69 o 
  -4  11   2       67.69       63.94     19.36 o 
  -3  11   2      229.80      226.81     13.88 o 
  -2  11   2       63.85       66.19      9.27 o 
  -1  11   2      133.82      135.69     11.82 o 
   0  11   2       36.54       32.88      7.36 o 
   1  11   2      129.73      138.42     14.38 o 
   2  11   2       62.37       71.63      9.57 o 
   3  11   2      229.42      211.53     21.01 o 
   4  11   2       69.29       60.36      9.05 o 
   5  11   2       49.29       64.70     14.10 o 
  -4  12   2       53.96       24.89     10.78 o 
  -3  12   2       11.47       -0.41      5.87 o 
  -2  12   2       55.37       52.20      9.27 o 
  -1  12   2      102.35      115.18     11.73 o 
   0  12   2      110.32       95.32     23.23 o 
   1  12   2      102.14      116.88     26.96 o 
   2  12   2       56.07       56.68      9.33 o 
   3  12   2       11.49        0.88      8.02 o 
   4  12   2       53.72       43.37      9.08 o 
  -3  13   2       31.14       52.95     10.03 o 
  -2  13   2       15.38       22.57     13.00 o 
  -1  13   2       20.36       28.31     11.89 o 
   0  13   2        1.35        5.80      6.44 o 
   1  13   2       19.74       24.41      7.79 o 
   2  13   2       15.91       21.20      7.60 o 
   3  13   2       30.02       50.02     11.75 o 
  -1  14   2        8.67       -4.44     12.44 o 
   0  14   2       10.71       13.39      7.13 o 
   1  14   2        8.90        8.99      6.73 o 
   1   0   3       17.36        5.38      1.42 o 
   2   0   3     3068.06     3039.95     39.09 o 
   3   0   3       24.32       40.07      7.62 o 
   4   0   3      104.33      101.64      5.76 o 
   5   0   3      147.97      173.37      6.34 o 
   6   0   3       99.66      115.47      7.90 o 
   7   0   3       11.48       11.86      6.25 o 
   8   0   3        0.24       -1.08      5.80 o 
   9   0   3        4.49        5.64      8.60 o 
  -9   1   3        7.38       17.42     14.65 o 
  -8   1   3        2.69        0.84      5.88 o 
  -7   1   3       31.11       38.96     12.25 o 
  -6   1   3       69.18       88.48     13.77 o 
  -5   1   3       78.91      102.91      7.86 o 
  -4   1   3      712.68      743.45     10.61 o 
  -3   1   3      197.94      212.26      4.46 o 
  -2   1   3      127.14       98.46      3.40 o 
  -1   1   3      715.70      759.31     11.37 o 
   0   1   3       13.86       59.25      5.90 o 
   1   1   3      692.26      750.29     11.18 o 
   2   1   3      123.87       91.16      4.28 o 
   3   1   3      206.47      214.94      6.90 o 
   4   1   3      723.30      737.43     15.76 o 
   5   1   3       77.94       92.69      5.23 o 
   6   1   3       67.89       73.33     10.26 o 
   7   1   3       31.29       22.75      7.61 o 
   8   1   3        2.63        6.94      6.58 o 
   9   1   3        7.43       16.23     10.51 o 
  -9   2   3        1.57        6.81     10.06 o 
  -8   2   3       59.99       47.55      9.26 o 
  -7   2   3       17.00       19.15      6.54 o 
  -6   2   3      134.64      106.61     12.25 o 
  -5   2   3       78.88       78.14      7.78 o 
  -4   2   3     1055.09     1102.46     17.59 o 
  -3   2   3     1467.95     1431.82     19.05 o 
  -2   2   3     1034.75     1088.76     15.14 o 
  -1   2   3      897.52      790.14     12.09 o 
   0   2   3        0.44        5.39      2.53 o 
   1   2   3      889.87      766.68     11.78 o 
   2   2   3     1061.53     1103.89     24.65 o 
   3   2   3     1463.98     1411.43     39.96 o 
   4   2   3     1050.52     1063.26     22.66 o 
   5   2   3       75.45       64.26      5.47 o 
   6   2   3      133.35      123.72     10.54 o 
   7   2   3       17.20       22.23      7.20 o 
   8   2   3       60.33       45.11     12.17 o 
   9   2   3        1.58       16.87     15.48 o 
  -8   3   3       19.83       12.28      7.24 o 
  -7   3   3       34.23       30.83      7.66 o 
  -6   3   3      165.70      160.83     11.12 o 
  -5   3   3      105.45      109.53     14.77 o 
  -4   3   3      284.77      305.67      7.86 o 
  -3   3   3       69.26       76.09      4.06 o 
  -2   3   3      176.23      175.07      7.22 o 
  -1   3   3      382.85      352.33     15.17 o 
   0   3   3       99.73      113.04      9.04 o 
   1   3   3      376.50      347.76     11.62 o 
   2   3   3      173.60      174.97      5.77 o 
   3   3   3       72.83       78.27      5.45 o 
   4   3   3      282.27      278.09     10.37 o 
   5   3   3      108.51      111.89      7.58 o 
   6   3   3      167.85      168.35     16.45 o 
   7   3   3       33.96       40.68     11.09 o 
   8   3   3       19.97       18.53     16.87 o 
  -8   4   3       50.16       47.25     11.48 o 
  -7   4   3       15.88       16.17      6.97 o 
  -6   4   3       51.25       49.22      6.17 o 
  -5   4   3      155.00      156.76      7.95 o 
  -4   4   3       90.97       88.80      7.79 o 
  -3   4   3       65.90       57.92      6.39 o 
  -2   4   3       91.65       62.76      6.87 o 
  -1   4   3      152.46      114.94      4.49 o 
   0   4   3      372.08      380.19     12.55 o 
   1   4   3      152.97      105.67      5.53 o 
   2   4   3       94.61       62.57      6.11 o 
   3   4   3       65.66       64.42      5.51 o 
   4   4   3       87.78       85.86     12.03 o 
   5   4   3      152.45      157.98      8.95 o 
   6   4   3       51.77       61.94     18.53 o 
   7   4   3       16.21       28.76     17.14 o 
   8   4   3       50.59       48.67     21.01 o 
  -8   5   3        7.94       15.73      8.95 o 
  -7   5   3       13.99       12.81      7.65 o 
  -6   5   3       71.57       77.91      8.54 o 
  -5   5   3       86.83       93.58      6.46 o 
  -4   5   3      133.07      140.39     12.76 o 
  -3   5   3      228.15      202.96      7.58 o 
  -2   5   3      250.15      219.38      6.74 o 
  -1   5   3      369.85      401.00     15.01 o 
   0   5   3     2315.09     1923.28     26.60 o 
   1   5   3      355.91      378.08     13.14 o 
   2   5   3      232.02      199.14      8.21 o 
   3   5   3      227.93      220.26     19.63 o 
   4   5   3      131.59      163.69     12.44 o 
   5   5   3       87.81       67.75      8.36 o 
   7   5   3       13.84       10.78     13.00 o 
   8   5   3        8.02       12.17     16.87 o 
  -8   6   3       39.60       49.74     12.72 o 
  -7   6   3       27.83       20.77      8.94 o 
  -6   6   3        9.12       15.58      8.16 o 
  -5   6   3       12.21        8.37      5.36 o 
  -4   6   3       41.46       35.99      6.90 o 
  -3   6   3      102.61      101.16     10.74 o 
  -2   6   3      284.73      295.86      9.81 o 
  -1   6   3      494.98      461.04     12.41 o 
   0   6   3        0.85        0.62      1.69 o 
   1   6   3      492.94      449.31     12.11 o 
   2   6   3      287.19      297.29     10.68 o 
   3   6   3      104.57      116.27      8.80 o 
   4   6   3       44.50       30.95      6.65 o 
   5   6   3       11.03        1.48      6.50 o 
   6   6   3        8.75       13.00     13.55 o 
   7   6   3       27.29        6.91     13.27 o 
   8   6   3       39.18       26.82     17.70 o 
  -7   7   3       19.10       12.03      8.41 o 
  -6   7   3        1.23        4.89      7.44 o 
  -5   7   3       56.33       57.21     14.52 o 
  -4   7   3      222.08      240.05     13.86 o 
  -3   7   3       47.19       36.25      5.10 o 
  -2   7   3      344.90      360.72     11.66 o 
  -1   7   3      171.86      155.73      7.81 o 
   0   7   3      341.92      372.98     11.87 o 
   1   7   3      176.87      154.59      7.62 o 
   2   7   3      338.54      359.26     12.53 o 
   3   7   3       47.69       56.71      6.74 o 
   4   7   3      224.84      203.49      9.47 o 
   5   7   3       57.06       67.00      7.92 o 
   6   7   3        1.35        4.91      6.03 o 
   7   7   3       19.10       17.70     15.21 o 
  -7   8   3        5.14       -1.45     10.51 o 
  -6   8   3       29.51        9.68     12.44 o 
  -5   8   3       21.28       14.15      6.65 o 
  -4   8   3       12.24       10.99      6.32 o 
  -3   8   3       88.91       84.54      8.52 o 
  -2   8   3        3.33        1.16      3.99 o 
  -1   8   3      156.31      144.66      8.03 o 
   0   8   3      515.53      606.34     16.12 o 
   1   8   3      159.76      163.15      8.41 o 
   2   8   3        2.47        4.87      3.42 o 
   3   8   3       86.77       85.83      8.71 o 
   4   8   3       12.99        4.99      4.62 o 
   5   8   3       21.61       15.44      8.42 o 
   6   8   3       29.71       16.54     15.07 o 
   7   8   3        5.18       -0.87      6.32 o 
  -7   9   3        3.19        7.29      8.30 o 
  -6   9   3        0.91        5.25     11.89 o 
  -5   9   3       36.22       42.48     17.42 o 
  -4   9   3       87.48       93.83     21.15 o 
  -3   9   3       25.38       21.39      7.45 o 
  -2   9   3      121.51      124.38      9.12 o 
  -1   9   3       21.96       28.14      5.35 o 
   0   9   3        0.96       -0.61      3.44 o 
   1   9   3       22.58       23.21      6.16 o 
   2   9   3      119.56      133.52     27.10 o 
   3   9   3       23.50       18.44      6.22 o 
   4   9   3       85.52      101.33     14.38 o 
   5   9   3       36.58       26.40      8.70 o 
   6   9   3        0.97       -0.82      6.58 o 
   7   9   3        3.02       -1.38     13.55 o 
  -6  10   3       22.32       29.31     16.31 o 
  -5  10   3       41.10       28.88     14.79 o 
  -4  10   3        4.64       -1.53      5.90 o 
  -3  10   3      143.23      130.27     13.55 o 
  -2  10   3       33.37       38.19      8.09 o 
  -1  10   3      508.04      489.87     18.92 o 
   0  10   3       85.00       85.56      9.53 o 
   1  10   3      508.53      484.41     19.15 o 
   2  10   3       34.41       39.88      7.72 o 
   3  10   3      142.03       98.47     21.98 o 
   4  10   3        4.31       -3.46      4.79 o 
   5  10   3       40.19       49.20     10.21 o 
   6  10   3       21.87       15.82     11.06 o 
  -5  11   3       63.22       54.89     10.74 o 
  -4  11   3       12.79       11.50      7.36 o 
  -3  11   3       42.75       40.94     10.51 o 
  -2  11   3      113.24      103.37     33.87 o 
  -1  11   3      101.97       82.67      9.87 o 
   0  11   3      193.88      240.59     17.01 o 
   1  11   3      103.36      109.99     11.34 o 
   2  11   3      117.46      121.27     11.62 o 
   3  11   3       42.92       59.34      9.68 o 
   4  11   3       12.60       15.95      6.64 o 
   5  11   3       62.70       75.49     14.93 o 
  -4  12   3       21.23       19.91     11.06 o 
  -3  12   3       31.26       49.77     13.55 o 
  -2  12   3       25.05       25.58      8.02 o 
  -1  12   3       95.07       96.32     11.21 o 
   0  12   3       35.13       23.73     12.86 o 
   1  12   3       92.59       88.72     10.82 o 
   2  12   3       25.15       24.53      7.36 o 
   3  12   3       29.73       36.61      8.54 o 
   4  12   3       21.76       34.64     15.48 o 
  -3  13   3       20.55       20.19     11.34 o 
  -2  13   3        7.27       10.88      7.09 o 
  -1  13   3       12.29       25.21      7.79 o 
   0  13   3      122.68      143.38     14.93 o 
   1  13   3       12.50        4.62      6.05 o 
   2  13   3        7.70       -1.05      5.71 o 
   3  13   3       21.21       24.48     10.37 o 
  -1  14   3        8.44        4.24      8.71 o 
   0  14   3        2.33        4.14      6.55 o 
   1  14   3        8.06        0.15      6.05 o 
   0   0   4     7435.77     7316.52    119.65 o 
   1   0   4      489.57      435.38      9.39 o 
   2   0   4      262.11      401.08      7.22 o 
   3   0   4      192.26      172.82      6.55 o 
   4   0   4       53.40       65.57      5.47 o 
   5   0   4       60.32       81.34      6.15 o 
   6   0   4      107.12      101.53     11.17 o 
   7   0   4        2.57        1.00      5.17 o 
   8   0   4        0.01       -4.62      5.49 o 
  -8   1   4       22.95       23.52      7.63 o 
  -7   1   4       34.57       25.62      7.39 o 
  -6   1   4       15.85       16.72      4.47 o 
  -5   1   4      224.29      239.06      9.24 o 
  -4   1   4      548.87      573.73     10.79 o 
  -3   1   4      219.84      224.19      5.67 o 
  -2   1   4     1078.00     1175.19     16.85 o 
  -1   1   4      415.07      375.23      7.63 o 
   0   1   4     2842.64     2678.47     32.16 o 
   1   1   4      428.56      386.13      7.67 o 
   2   1   4     1054.37     1146.68     15.10 o 
   3   1   4      227.21      236.78      8.35 o 
   4   1   4      559.77      586.01     14.63 o 
   5   1   4      225.56      231.85      8.99 o 
   6   1   4       15.61       14.03      4.09 o 
   7   1   4       33.76       22.22      7.02 o 
   8   1   4       22.67       21.22      7.68 o 
  -8   2   4       13.59        5.46      6.40 o 
  -7   2   4       24.16       19.68      6.83 o 
  -6   2   4       28.77       26.26      5.15 o 
  -5   2   4       72.01       67.21      6.55 o 
  -4   2   4      207.15      194.19      5.98 o 
  -3   2   4      769.76      786.45     14.46 o 
  -2   2   4     1058.26      970.75     15.27 o 
  -1   2   4      193.81      222.46      5.94 o 
   0   2   4      220.32      230.42      5.19 o 
   1   2   4      199.20      234.56      4.49 o 
   2   2   4     1049.04      969.79     16.98 o 
   3   2   4      768.46      817.99     18.13 o 
   4   2   4      212.49      207.77      9.20 o 
   5   2   4       71.37       74.19      6.17 o 
   6   2   4       29.83       34.06      5.28 o 
   7   2   4       23.63       20.69      6.85 o 
   8   2   4       13.34       17.57      9.63 o 
  -8   3   4       38.84       37.12      8.66 o 
  -7   3   4       68.74       68.69      9.87 o 
  -6   3   4      182.13      181.88      9.59 o 
  -5   3   4       52.46       62.78      7.90 o 
  -4   3   4       38.57       38.40      3.70 o 
  -3   3   4       62.52       55.34      2.95 o 
  -2   3   4       82.45       76.08      5.35 o 
  -1   3   4     1306.00     1225.60     18.46 o 
   0   3   4     1142.55     1080.53     16.55 o 
   1   3   4     1309.26     1258.91     23.00 o 
   2   3   4       82.57       73.76      5.67 o 
   3   3   4       64.27       65.65      6.62 o 
   4   3   4       37.61       38.73      6.58 o 
   5   3   4       53.53       65.55      7.01 o 
   6   3   4      183.46      168.91     18.63 o 
   7   3   4       68.31       75.21     19.91 o 
   8   3   4       38.98       60.00     20.74 o 
  -8   4   4       26.77       26.71      8.43 o 
  -7   4   4        9.26        6.57      6.27 o 
  -6   4   4       13.48       12.17      4.66 o 
  -5   4   4       64.40       74.24      6.69 o 
  -4   4   4        3.36       -0.49      2.13 o 
  -3   4   4       79.20      104.63      6.21 o 
  -2   4   4      598.19      609.61     12.57 o 
  -1   4   4     1694.64     1735.14     28.87 o 
   0   4   4      624.42      662.32     12.15 o 
   1   4   4     1721.66     1785.95     50.40 o 
   2   4   4      613.15      611.98     18.74 o 
   3   4   4       82.91      117.14      8.51 o 
   4   4   4        2.51       -3.08      2.92 o 
   5   4   4       62.92       47.01      8.57 o 
   6   4   4       13.54       26.82     14.10 o 
   7   4   4        9.17       14.93     13.55 o 
   8   4   4       27.03       34.56     19.08 o 
  -8   5   4        2.24       20.71     13.00 o 
  -7   5   4       23.38       18.86      5.69 o 
  -6   5   4      195.50      135.16     14.37 o 
  -5   5   4      259.53      267.83     12.26 o 
  -4   5   4      100.07      113.31      6.50 o 
  -3   5   4      149.68      153.74      5.94 o 
  -2   5   4       50.18       55.20      4.75 o 
  -1   5   4      291.04      296.73     10.37 o 
   0   5   4      942.15     1007.58     25.17 o 
   1   5   4      290.93      304.12     12.00 o 
   2   5   4       47.77       52.15      5.63 o 
   3   5   4      145.64      150.17      9.49 o 
   4   5   4       96.56       88.76     11.06 o 
   5   5   4      262.24      277.61     17.97 o 
   7   5   4       23.41       40.09     18.53 o 
   8   5   4        2.23        0.28     14.10 o 
  -8   6   4       37.50       35.79     11.42 o 
  -7   6   4       36.26       16.41     13.27 o 
  -6   6   4       65.83       71.52     12.15 o 
  -5   6   4       85.63      101.84      9.06 o 
  -4   6   4      178.96      183.61     12.58 o 
  -3   6   4      301.38      309.27      9.04 o 
  -2   6   4      485.98      408.77     16.73 o 
  -1   6   4      124.17      120.61      6.77 o 
   0   6   4        0.06        4.84      3.00 o 
   1   6   4      117.41      113.37      9.29 o 
   2   6   4      489.20      393.28     12.62 o 
   3   6   4      300.74      287.17     13.14 o 
   4   6   4      176.34      154.46     15.99 o 
   5   6   4       84.30       48.44      8.20 o 
   6   6   4       65.53       51.71     18.80 o 
   7   6   4       36.14       50.88     17.70 o 
   8   6   4       37.68       46.18     20.74 o 
  -7   7   4       25.32       32.17     10.36 o 
  -6   7   4       44.17       56.58     11.69 o 
  -5   7   4        5.27       11.61     13.00 o 
  -4   7   4      111.08      135.17     11.34 o 
  -3   7   4      303.34      291.17     10.83 o 
  -2   7   4       65.18       82.81      6.74 o 
  -1   7   4      248.29      243.70      9.81 o 
   0   7   4       23.26       25.23      4.64 o 
   1   7   4      248.54      249.37      8.28 o 
   2   7   4       70.88       65.31      5.68 o 
   3   7   4      312.86      278.06     13.58 o 
   4   7   4      111.09      100.26     10.13 o 
   5   7   4        4.88        1.68      4.58 o 
   6   7   4       43.35       -8.57      9.95 o 
   7   7   4       24.98       11.90      9.54 o 
  -7   8   4        7.17       15.26      9.23 o 
  -6   8   4        9.08        9.99      7.93 o 
  -5   8   4        5.02        5.71      7.74 o 
  -4   8   4       62.39       76.78     10.38 o 
  -3   8   4      227.10      258.06     18.56 o 
  -2   8   4      223.59      209.97      9.79 o 
  -1   8   4      269.62      243.14     10.40 o 
   0   8   4      202.20      197.64      9.57 o 
   1   8   4      269.52      258.65     10.69 o 
   2   8   4      224.97      207.65     11.02 o 
   3   8   4      227.86      235.39     12.69 o 
   4   8   4       59.86       55.62      7.79 o 
   5   8   4        4.51        3.73      4.60 o 
   6   8   4        9.35        4.67      6.36 o 
   7   8   4        7.44        6.42      6.90 o 
  -6   9   4       11.56        8.23      7.87 o 
  -5   9   4       22.56       15.42      7.77 o 
  -4   9   4       28.51       41.64      9.12 o 
  -3   9   4       86.74      137.16     22.81 o 
  -2   9   4      168.59      168.28     10.22 o 
  -1   9   4      524.38      536.85     16.60 o 
   0   9   4       40.68       44.56      6.41 o 
   1   9   4      529.44      538.30     24.85 o 
   2   9   4      169.72      163.59     12.08 o 
   3   9   4       88.67       84.51      9.38 o 
   4   9   4       27.77       22.31     12.60 o 
   5   9   4       22.65       13.47      5.70 o 
   6   9   4       11.31        1.53      6.80 o 
  -6  10   4        1.02       11.34     13.83 o 
  -5  10   4       59.45       37.66      9.34 o 
  -4  10   4      174.85      205.56     16.56 o 
  -3  10   4      367.16      378.64     19.20 o 
  -2  10   4      348.72      394.62     16.09 o 
  -1  10   4      347.00      373.08     14.31 o 
   0  10   4        0.03        2.03      9.26 o 
   1  10   4      338.63      359.03     16.90 o 
   2  10   4      340.38      375.18     17.48 o 
   3  10   4      362.16      346.29     27.37 o 
   4  10   4      176.29      179.89     13.68 o 
   5  10   4       60.08       67.05      9.58 o 
   6  10   4        1.02       -6.50      6.49 o 
  -5  11   4        5.52       -2.42      6.58 o 
  -4  11   4        0.21        2.99      7.88 o 
  -3  11   4       25.47       48.17     12.17 o 
  -2  11   4        0.71        1.07      5.24 o 
  -1  11   4      103.96       86.01     10.31 o 
   0  11   4        0.23       -2.12      5.16 o 
   1  11   4      104.57       92.50     13.41 o 
   2  11   4        0.60        3.00      5.43 o 
   3  11   4       26.90       32.14      8.02 o 
   4  11   4        0.27       -0.56      5.37 o 
   5  11   4        5.38        2.23     11.34 o 
  -4  12   4        7.94        7.47     10.23 o 
  -3  12   4       44.88       43.96     13.00 o 
  -2  12   4        0.62        1.22      5.78 o 
  -1  12   4        1.16        0.93      5.78 o 
   0  12   4        7.07       13.83      6.65 o 
   1  12   4        1.43        1.14      5.86 o 
   2  12   4        0.57        5.80      5.77 o 
   3  12   4       43.77       77.14     20.88 o 
   4  12   4        8.17       -2.84      5.86 o 
  -3  13   4       10.27       -1.11      9.40 o 
  -2  13   4       19.35       14.09      7.57 o 
  -1  13   4       38.83       44.87      9.97 o 
   0  13   4       24.29       17.61      7.53 o 
   1  13   4       40.88       48.89      9.48 o 
   2  13   4       20.17       18.72      7.68 o 
   3  13   4       10.27        2.69      6.14 o 
   1   0   5        7.30        3.40      1.86 o 
   2   0   5      127.73      143.12      4.77 o 
   3   0   5      229.72      209.69      7.46 o 
   4   0   5       59.39       81.47      7.86 o 
   5   0   5       51.05       66.55      6.14 o 
   6   0   5      216.90      194.84      9.42 o 
   7   0   5       60.87       55.40      9.23 o 
   8   0   5        2.89        9.97      7.16 o 
  -8   1   5       17.51       17.44      7.35 o 
  -7   1   5        2.28        2.07      5.44 o 
  -6   1   5        0.25       -4.69      3.39 o 
  -5   1   5       89.38       72.56     10.78 o 
  -4   1   5      399.98      408.25     11.58 o 
  -3   1   5      286.05      297.59      6.99 o 
  -2   1   5      943.65      909.35     16.50 o 
  -1   1   5     1141.80     1063.85     14.89 o 
   0   1   5      526.31      610.11      9.82 o 
   1   1   5     1132.29     1065.68     16.53 o 
   2   1   5      944.24      904.66     13.23 o 
   3   1   5      293.67      316.14      9.22 o 
   4   1   5      392.90      401.99     11.38 o 
   5   1   5       87.42       99.88     12.89 o 
   6   1   5        0.26        2.06      3.86 o 
   7   1   5        2.20        5.70      6.71 o 
   8   1   5       17.58       12.17      7.18 o 
  -8   2   5        7.66       15.09      7.21 o 
  -7   2   5       24.94       22.98      6.98 o 
  -6   2   5       31.31       38.07      5.83 o 
  -5   2   5        0.69       -1.44      3.04 o 
  -4   2   5      652.63      685.18     15.85 o 
  -3   2   5      314.75      289.86      7.80 o 
  -2   2   5     1301.98     1276.22     19.53 o 
  -1   2   5     2286.44     2350.77     27.57 o 
   0   2   5       57.21       88.63      3.72 o 
   1   2   5     2256.26     2268.53     38.51 o 
   2   2   5     1336.72     1328.90     17.99 o 
   3   2   5      306.44      279.66     10.16 o 
   4   2   5      654.77      698.38     42.03 o 
   5   2   5        0.52        2.01      4.28 o 
   6   2   5       30.64       36.03      9.04 o 
   7   2   5       25.33       48.37     12.20 o 
   8   2   5        7.60       10.51     15.48 o 
  -8   3   5       12.45       18.46      8.13 o 
  -7   3   5       17.93       17.49      5.62 o 
  -6   3   5       21.22       22.36      5.03 o 
  -5   3   5        4.09        8.21      3.69 o 
  -4   3   5       45.55       42.96      4.23 o 
  -3   3   5      281.27      304.42      6.69 o 
  -2   3   5      352.75      368.18      9.06 o 
  -1   3   5       97.18      134.67      7.38 o 
   0   3   5      845.73      827.54     19.64 o 
   1   3   5       96.49      136.56      5.01 o 
   2   3   5      352.45      359.65      9.48 o 
   3   3   5      278.01      317.65     10.82 o 
   4   3   5       44.47       49.24      5.89 o 
   5   3   5        3.64        9.42      4.35 o 
   6   3   5       22.53       31.11      7.31 o 
   7   3   5       18.31       22.95     16.31 o 
   8   3   5       12.71        9.68     15.76 o 
  -8   4   5       60.82       68.60     10.70 o 
  -7   4   5       73.40       80.52      8.21 o 
  -6   4   5       20.94       28.06      5.59 o 
  -5   4   5       25.12       24.62      5.39 o 
  -4   4   5      206.43      201.26      7.79 o 
  -3   4   5      165.94      203.21      5.91 o 
  -2   4   5      725.78      792.00     12.66 o 
  -1   4   5     1901.37     2070.98     28.94 o 
   0   4   5      421.11      677.15     12.90 o 
   1   4   5     1914.10     2079.38     26.12 o 
   2   4   5      712.56      755.81     34.72 o 
   3   4   5      171.24      208.61      7.72 o 
   4   4   5      209.02      197.62     11.86 o 
   5   4   5       25.51       26.67      6.57 o 
   6   4   5       21.32       22.93      9.26 o 
   7   4   5       73.30      114.47     25.16 o 
   8   4   5       60.57       48.39     21.57 o 
  -8   5   5       38.18       23.75     10.92 o 
  -7   5   5        6.54        8.09      5.36 o 
  -6   5   5       33.83       38.35      6.91 o 
  -5   5   5       63.68       52.03      7.29 o 
  -4   5   5      351.85      359.14     10.87 o 
  -3   5   5      324.83      350.33      8.37 o 
  -2   5   5      128.96      111.35      5.44 o 
  -1   5   5     1346.86     1329.28     24.90 o 
   0   5   5      670.78      636.86     12.76 o 
   1   5   5     1350.24     1319.52     43.70 o 
   2   5   5      130.32      120.59      7.45 o 
   3   5   5      330.31      356.37     12.67 o 
   4   5   5      352.02      336.40     13.28 o 
   5   5   5       64.58       74.09     20.86 o 
   6   5   5       33.27       36.62      8.27 o 
   7   5   5        6.49        3.32     11.61 o 
   8   5   5       38.12       27.93     15.48 o 
  -7   6   5       64.89       59.99      8.91 o 
  -6   6   5       40.69       49.76      7.97 o 
  -5   6   5       89.89      110.61      9.59 o 
  -4   6   5      509.62      581.60     20.04 o 
  -3   6   5      475.48      457.27     11.25 o 
  -2   6   5      168.16      188.46      7.19 o 
  -1   6   5      143.05      159.57      6.61 o 
   0   6   5       15.89       23.26      5.93 o 
   1   6   5      140.29      153.00      7.80 o 
   2   6   5      162.66      167.26     10.79 o 
   3   6   5      467.44      431.62     29.85 o 
   4   6   5      515.75      527.37     41.83 o 
   5   6   5       88.87       90.13      9.29 o 
   6   6   5       40.78       48.67     11.01 o 
   7   6   5       65.24       54.92     35.81 o 
  -7   7   5       20.78       17.97      9.30 o 
  -6   7   5       98.47      122.44     15.48 o 
  -5   7   5       25.21       17.79     12.72 o 
  -4   7   5      153.74      180.56     24.89 o 
  -3   7   5      185.07      201.66     12.81 o 
  -2   7   5      138.45      129.49      8.22 o 
  -1   7   5      275.75      262.63     10.51 o 
   0   7   5      268.53      272.77     10.61 o 
   1   7   5      279.06      267.08     10.71 o 
   2   7   5      136.70      110.89      8.67 o 
   3   7   5      181.21      179.71      9.91 o 
   4   7   5      156.90      129.49     18.69 o 
   5   7   5       25.93       28.90      6.53 o 
   6   7   5       97.70      110.60     24.33 o 
   7   7   5       21.14       45.90     19.63 o 
  -7   8   5        1.65        8.18      8.85 o 
  -6   8   5       20.21       16.33      8.89 o 
  -5   8   5      101.45      126.84     14.94 o 
  -4   8   5      149.90      118.73     48.39 o 
  -3   8   5       89.70       85.14     12.72 o 
  -2   8   5      223.40      262.96     11.38 o 
  -1   8   5      171.88      180.09     12.14 o 
   0   8   5      429.55      402.35     13.65 o 
   1   8   5      170.80      179.21      9.42 o 
   2   8   5      214.21      218.79     10.43 o 
   3   8   5       89.89       76.98      7.11 o 
   4   8   5      145.87      119.03     45.35 o 
   5   8   5      102.29      104.80     15.35 o 
   6   8   5       20.52       18.70      8.29 o 
   7   8   5        1.65        5.80      7.33 o 
  -6   9   5       45.86       44.92     11.53 o 
  -5   9   5       13.50       18.80     14.65 o 
  -4   9   5       96.99       87.85     45.76 o 
  -3   9   5      390.49      407.17     19.73 o 
  -2   9   5      177.91      146.38      9.75 o 
  -1   9   5     1621.24     1732.10     34.17 o 
   0   9   5      611.41      623.03     18.49 o 
   1   9   5     1628.76     1622.99     32.74 o 
   2   9   5      184.18      166.85     37.74 o 
   3   9   5      397.68      383.28     17.39 o 
   4   9   5       94.37       76.58      9.56 o 
   5   9   5       13.91       14.89      6.05 o 
   6   9   5       45.71       64.78     11.47 o 
  -6  10   5       13.39       29.49     10.23 o 
  -5  10   5       26.16       36.78     17.42 o 
  -4  10   5       10.04       17.75      7.82 o 
  -3  10   5       54.02       55.55     10.18 o 
  -2  10   5        0.73        2.88      4.80 o 
  -1  10   5       34.92       18.95      5.78 o 
   0  10   5       37.89       61.06      8.89 o 
   1  10   5       35.40       28.86      7.31 o 
   2  10   5        0.86       -0.20      4.91 o 
   3  10   5       52.79       69.98      9.75 o 
   4  10   5       10.13        7.13      5.86 o 
   5  10   5       25.48       31.51      7.62 o 
   6  10   5       13.55       23.23     10.51 o 
  -5  11   5        8.33       31.80     15.76 o 
  -4  11   5       19.38       24.00      9.15 o 
  -3  11   5       14.53       22.39      8.99 o 
  -2  11   5       42.39       56.16      9.18 o 
  -1  11   5       52.46       43.96      8.66 o 
   0  11   5       37.44       29.87      7.76 o 
   1  11   5       49.82       53.83      8.94 o 
   2  11   5       41.73       50.41      9.18 o 
   3  11   5       14.33       17.33      7.01 o 
   4  11   5       19.73       16.28      7.09 o 
   5  11   5        8.09        3.32      6.06 o 
  -4  12   5       61.07       36.15     15.07 o 
  -3  12   5       52.89       62.21     16.04 o 
  -2  12   5        4.24        4.27      6.73 o 
  -1  12   5       46.57       59.52      9.95 o 
   0  12   5       11.03       10.92      6.83 o 
   1  12   5       46.25       69.23     10.65 o 
   2  12   5        3.69        4.97      6.25 o 
   3  12   5       54.89       51.26     16.73 o 
   4  12   5       59.88       59.15     14.10 o 
  -2  13   5       10.54       13.43      8.01 o 
  -1  13   5        8.31        3.39      6.57 o 
   0  13   5       15.43        7.00      6.92 o 
   1  13   5        8.17       12.67      7.42 o 
   2  13   5       10.66       11.83      7.17 o 
   0   0   6     1519.99     1448.80     30.89 o 
   1   0   6      589.66      525.43     14.00 o 
   2   0   6        3.58        5.88      1.96 o 
   3   0   6      476.74      476.23      9.99 o 
   4   0   6       12.12       10.69      3.53 o 
   5   0   6       57.28       74.49      6.61 o 
   6   0   6        3.02        0.73      3.78 o 
   7   0   6        2.20        5.83      4.54 o 
   8   0   6        4.28        8.39      6.98 o 
  -8   1   6       16.34        6.39      6.49 o 
  -7   1   6        6.26        7.11      4.75 o 
  -6   1   6       74.08       79.42      7.31 o 
  -5   1   6       34.67       42.58      6.59 o 
  -4   1   6      141.53      137.62      7.15 o 
  -3   1   6       45.53       46.06      3.68 o 
  -2   1   6      306.22      316.41     11.21 o 
  -1   1   6      320.03      316.54      8.17 o 
   0   1   6       71.01       95.56      4.17 o 
   1   1   6      321.27      323.43      8.09 o 
   2   1   6      311.02      315.52      7.94 o 
   3   1   6       42.88       37.97      2.80 o 
   4   1   6      141.84      148.53      7.40 o 
   5   1   6       33.63       37.59      7.98 o 
   6   1   6       73.60       88.41      7.71 o 
   7   1   6        6.46        2.72      5.65 o 
   8   1   6       16.45        4.27      6.74 o 
  -8   2   6        0.58       -5.34      5.91 o 
  -7   2   6        3.31       -4.97      4.09 o 
  -6   2   6      101.83      107.98      8.41 o 
  -5   2   6       29.38       35.74      5.71 o 
  -4   2   6      251.91      244.41     10.47 o 
  -3   2   6       35.04       29.42      3.40 o 
  -2   2   6      722.79      775.44     14.27 o 
  -1   2   6      512.97      515.65      9.84 o 
   0   2   6      490.69      529.19      9.64 o 
   1   2   6      510.65      516.60     10.84 o 
   2   2   6      715.43      775.36     12.90 o 
   3   2   6       33.93       16.52      5.03 o 
   4   2   6      257.18      252.69     10.81 o 
   5   2   6       29.26       39.21      6.29 o 
   6   2   6      101.27      116.78     12.73 o 
   7   2   6        3.25       -9.12     10.51 o 
   8   2   6        0.64        6.91     15.76 o 
  -8   3   6        5.11        7.66      6.91 o 
  -7   3   6        5.96        5.67      4.64 o 
  -6   3   6        9.04       13.77      4.91 o 
  -5   3   6      136.46      117.52      9.12 o 
  -4   3   6       33.26       39.06      5.60 o 
  -3   3   6      996.02     1069.49     22.51 o 
  -2   3   6      157.33      195.42      6.91 o 
  -1   3   6     1277.58     1501.54     20.65 o 
   0   3   6     6984.81     6910.48     72.82 o 
   1   3   6     1276.14     1485.59     29.29 o 
   2   3   6      163.55      188.32      5.88 o 
   3   3   6      990.80     1090.85     29.21 o 
   4   3   6       33.51       31.20      5.83 o 
   5   3   6      136.74      124.11      9.16 o 
   6   3   6        9.03        9.67      9.54 o 
   7   3   6        5.95        9.68     13.83 o 
   8   3   6        5.14       -1.66     14.65 o 
  -8   4   6        9.78       16.98      9.26 o 
  -7   4   6       25.15       25.10      9.61 o 
  -6   4   6       73.84       69.43     10.16 o 
  -5   4   6       52.14       60.28      7.62 o 
  -4   4   6      106.25      116.83      9.81 o 
  -3   4   6      213.93      237.84      8.22 o 
  -2   4   6      176.82      171.66      6.87 o 
  -1   4   6      495.47      484.64     11.02 o 
   0   4   6      750.34      699.04     15.88 o 
   1   4   6      491.65      469.82      8.94 o 
   2   4   6      180.37      172.66      6.87 o 
   3   4   6      204.93      222.36      8.43 o 
   4   4   6      103.57      101.12      8.94 o 
   5   4   6       51.78       56.86      8.68 o 
   6   4   6       73.00       80.84     19.22 o 
   7   4   6       24.95       75.76     21.84 o 
  -8   5   6        6.02       18.51     10.16 o 
  -7   5   6        8.19       17.19      6.23 o 
  -6   5   6      177.27      173.45     13.67 o 
  -5   5   6       87.78       96.34      8.88 o 
  -4   5   6       17.09       10.26      3.65 o 
  -3   5   6      388.83      379.98     16.80 o 
  -2   5   6      426.86      441.08      9.77 o 
  -1   5   6        9.97        8.55      2.84 o 
   0   5   6       27.37       39.23      3.98 o 
   1   5   6       10.66       14.11      3.03 o 
   2   5   6      428.58      417.98     13.54 o 
   3   5   6      389.96      369.63     13.49 o 
   4   5   6       17.46       16.17      6.26 o 
   5   5   6       84.96       89.93     18.36 o 
   6   5   6      176.46      177.52     14.09 o 
   7   5   6        8.54       20.19     16.31 o 
   8   5   6        6.10       13.00     16.04 o 
  -7   6   6       17.70       14.01      6.47 o 
  -6   6   6        4.34        8.18      5.32 o 
  -5   6   6       43.55       50.93      7.41 o 
  -4   6   6      141.18      164.36      8.60 o 
  -3   6   6      185.91      215.02      8.87 o 
  -2   6   6      161.50      187.30      6.75 o 
  -1   6   6      661.75      647.82     14.08 o 
   0   6   6      302.05      266.86     13.42 o 
   1   6   6      653.09      620.01     20.87 o 
   2   6   6      159.17      174.90      9.15 o 
   3   6   6      190.93      188.78     10.09 o 
   4   6   6      142.87      139.80     12.75 o 
   5   6   6       44.39       44.52      7.49 o 
   6   6   6        4.46        8.81      6.02 o 
   7   6   6       17.60       19.87     10.43 o 
  -7   7   6       22.79       19.46     10.65 o 
  -6   7   6      176.13      141.64     20.32 o 
  -5   7   6      212.51      189.10     29.47 o 
  -4   7   6      186.94      216.95      9.90 o 
  -3   7   6        6.25       12.59      4.51 o 
  -2   7   6      631.32      696.26     24.50 o 
  -1   7   6      140.24      164.06      9.10 o 
   0   7   6      100.41      104.24      8.00 o 
   1   7   6      135.06      137.95     19.77 o 
   2   7   6      642.00      636.30     18.06 o 
   3   7   6        5.47        7.38      5.06 o 
   4   7   6      185.29      153.24     22.02 o 
   5   7   6      214.71      204.94     12.03 o 
   6   7   6      175.18      171.36     26.82 o 
   7   7   6       22.97       20.74     14.65 o 
  -6   8   6        4.79       14.75      8.23 o 
  -5   8   6      224.26      263.08     18.50 o 
  -4   8   6       35.20       54.47      8.05 o 
  -3   8   6      163.06      200.27     22.54 o 
  -2   8   6     1236.70     1361.58     28.59 o 
  -1   8   6      764.05      723.62     19.47 o 
   0   8   6      119.39      124.70      9.24 o 
   1   8   6      761.34      712.30     19.34 o 
   2   8   6     1233.52     1150.83     48.94 o 
   3   8   6      160.62      152.34     20.19 o 
   4   8   6       33.60       32.59      7.10 o 
   5   8   6      225.09      235.01     15.88 o 
   6   8   6        4.44        9.02      6.70 o 
  -6   9   6        3.91       16.78      9.18 o 
  -5   9   6        8.04       11.61      8.63 o 
  -4   9   6       42.82       58.21     19.63 o 
  -3   9   6      179.08      198.61     21.29 o 
  -2   9   6      146.89      151.53     10.44 o 
  -1   9   6      304.18      329.09     13.54 o 
   0   9   6       37.36       37.18      6.86 o 
   1   9   6      304.92      340.31     16.51 o 
   2   9   6      145.81      148.45     19.48 o 
   3   9   6      179.81      203.15     13.83 o 
   4   9   6       43.30       44.91      8.20 o 
   5   9   6        8.19        7.58      5.22 o 
   6   9   6        3.86       14.84      7.78 o 
  -5  10   6        4.21       15.06     13.13 o 
  -4  10   6       21.01       25.57      9.09 o 
  -3  10   6      127.05      174.18     16.33 o 
  -2  10   6       39.10       31.10      6.65 o 
  -1  10   6      122.97      123.52     13.08 o 
   0  10   6      125.42      131.56     10.47 o 
   1  10   6      126.27      100.74     10.82 o 
   2  10   6       40.35       38.03      8.07 o 
   3  10   6      128.48      123.59     11.97 o 
   4  10   6       20.41       19.94      6.94 o 
   5  10   6        4.52        3.41      5.75 o 
  -5  11   6       45.69       58.47     12.22 o 
  -4  11   6        2.99       15.61      8.77 o 
  -3  11   6        7.43       13.89     17.14 o 
  -2  11   6      100.82      116.86     13.66 o 
  -1  11   6       13.19       18.68      7.88 o 
   0  11   6        5.62       10.53      6.57 o 
   1  11   6       12.33       29.76      9.40 o 
   2  11   6      100.74      119.07     12.31 o 
   3  11   6        6.90        2.27      5.22 o 
   4  11   6        3.28        4.76      6.05 o 
   5  11   6       46.31       60.58     10.46 o 
  -3  12   6        0.84        4.98     11.89 o 
  -2  12   6        0.61        4.55      6.30 o 
  -1  12   6        1.27        5.67      6.42 o 
   0  12   6        0.00       -5.48      5.38 o 
   1  12   6        1.45        0.78      5.96 o 
   2  12   6        0.61        8.36      6.51 o 
   3  12   6        0.76        1.70      5.66 o 
  -2  13   6        4.02        2.21     10.78 o 
  -1  13   6        2.44        4.07      6.55 o 
   0  13   6       62.08       99.95     12.67 o 
   1  13   6        2.51       -3.62      5.46 o 
   2  13   6        3.50        7.97      7.03 o 
   1   0   7      112.94      128.31      5.72 o 
   2   0   7       56.42       58.03      3.88 o 
   3   0   7      255.36      296.04      7.95 o 
   4   0   7        6.06        6.99      3.58 o 
   5   0   7        2.76        2.32      3.78 o 
   6   0   7       20.48       24.19      5.33 o 
   7   0   7        6.49       -0.10      4.23 o 
   8   0   7        4.33        7.32      9.61 o 
  -8   1   7       15.43       16.63      7.57 o 
  -7   1   7       33.05       21.83      5.76 o 
  -6   1   7        3.92        4.56      4.03 o 
  -5   1   7       72.76       95.90     12.25 o 
  -4   1   7       11.10       10.71      4.00 o 
  -3   1   7       89.43       76.33      5.43 o 
  -2   1   7       23.63       21.23      2.99 o 
  -1   1   7      319.93      313.02      7.80 o 
   0   1   7       80.43      102.39      5.91 o 
   1   1   7      309.36      298.46      8.42 o 
   2   1   7       24.20       18.68      2.98 o 
   3   1   7       85.10       79.65      7.90 o 
   4   1   7       12.03       14.96      4.07 o 
   5   1   7       72.36       76.62      6.97 o 
   6   1   7        3.69        1.16      4.12 o 
   7   1   7       33.17       26.89      5.78 o 
   8   1   7       15.49       12.46      9.46 o 
  -8   2   7        0.94       -2.51      6.30 o 
  -7   2   7        0.30       -1.32      4.34 o 
  -6   2   7       20.11       18.96      5.27 o 
  -5   2   7      200.05      185.67     10.64 o 
  -4   2   7      247.19      254.56     11.14 o 
  -3   2   7      337.88      334.45     13.53 o 
  -2   2   7      576.31      521.83     11.67 o 
  -1   2   7      554.82      583.64     11.13 o 
   0   2   7      464.15      478.31      9.61 o 
   1   2   7      561.61      577.04     19.44 o 
   2   2   7      559.97      525.18     11.49 o 
   3   2   7      339.22      355.71     11.15 o 
   4   2   7      247.70      273.83     14.51 o 
   5   2   7      198.40      192.74     14.52 o 
   6   2   7       20.62       27.20      6.63 o 
   7   2   7        0.33        5.27      6.07 o 
   8   2   7        0.94       27.65     18.25 o 
  -8   3   7        6.06        1.86      7.90 o 
  -7   3   7       12.98       13.24      5.91 o 
  -6   3   7       18.39       22.81      6.01 o 
  -5   3   7        4.72        5.91      4.52 o 
  -4   3   7       64.91       91.15      9.54 o 
  -3   3   7      181.63      191.44      7.32 o 
  -2   3   7     2040.67     2185.99     31.06 o 
  -1   3   7      403.71      410.46      9.35 o 
   0   3   7      110.36      102.41      4.86 o 
   1   3   7      397.07      414.58      8.59 o 
   2   3   7     2034.31     2125.22     30.84 o 
   3   3   7      178.40      203.21      8.52 o 
   4   3   7       62.19       93.18     14.13 o 
   5   3   7        4.78        5.80      4.93 o 
   6   3   7       19.35       25.11      7.40 o 
   7   3   7       13.09        1.66     14.38 o 
   8   3   7        5.90        5.53     16.04 o 
  -8   4   7       34.78       43.51     11.52 o 
  -7   4   7       29.94       34.05      7.44 o 
  -6   4   7       12.14       17.49      5.82 o 
  -5   4   7        2.63       -0.34      3.92 o 
  -4   4   7      218.67      179.21     10.10 o 
  -3   4   7       62.08       58.46      5.03 o 
  -2   4   7      469.19      403.08     11.49 o 
  -1   4   7       78.05       91.49      5.32 o 
   0   4   7      188.82      232.51      6.76 o 
   1   4   7       78.16       82.12      5.72 o 
   2   4   7      475.53      424.04      9.54 o 
   3   4   7       63.85       50.77      6.89 o 
   4   4   7      215.28      204.90     10.94 o 
   5   4   7        2.88        0.99      4.66 o 
   6   4   7       12.32       16.92      6.15 o 
   7   4   7       29.36       33.18     16.87 o 
   8   4   7       34.70       55.30     22.12 o 
  -7   5   7        6.62       12.50      5.98 o 
  -6   5   7       29.96       30.08      6.91 o 
  -5   5   7       39.45       45.76      7.19 o 
  -4   5   7      128.78      117.16     24.98 o 
  -3   5   7      270.85      250.79      9.24 o 
  -2   5   7       71.33       72.38      6.39 o 
  -1   5   7        8.54        8.76      2.77 o 
   0   5   7       12.78        5.23      2.38 o 
   1   5   7        8.79        9.79      2.69 o 
   2   5   7       69.30       69.64      7.19 o 
   3   5   7      268.46      242.65     11.43 o 
   4   5   7      128.54      122.16     10.90 o 
   5   5   7       38.41       49.12      7.92 o 
   6   5   7       30.17       27.24      7.01 o 
   7   5   7        6.67       11.93      9.66 o 
  -7   6   7       57.10       65.39     13.33 o 
  -6   6   7        0.84       -2.08      4.44 o 
  -5   6   7       37.78       42.47     10.20 o 
  -4   6   7      134.58      151.24      8.73 o 
  -3   6   7       63.90       50.44      5.49 o 
  -2   6   7      323.08      311.14      8.91 o 
  -1   6   7        7.48        3.54      3.01 o 
   0   6   7        0.19        0.63      2.58 o 
   1   6   7        6.91        4.66      5.33 o 
   2   6   7      324.14      290.43     17.36 o 
   3   6   7       64.87       50.75      7.26 o 
   4   6   7      131.84      104.73     21.39 o 
   5   6   7       37.58       39.91      7.78 o 
   6   6   7        0.95        2.85      5.41 o 
   7   6   7       57.31       72.28     14.63 o 
  -7   7   7       46.84       53.34      9.62 o 
  -6   7   7        6.64        9.95      5.73 o 
  -5   7   7      150.39      181.63     14.22 o 
  -4   7   7      180.68      214.76     10.03 o 
  -3   7   7      329.11      346.02     11.92 o 
  -2   7   7       69.12       70.52      5.43 o 
  -1   7   7       28.95       28.35      4.48 o 
   0   7   7      315.24      296.10     15.74 o 
   1   7   7       28.36       28.41      7.66 o 
   2   7   7       68.16       73.85      7.89 o 
   3   7   7      331.72      307.47     13.49 o 
   4   7   7      179.62      189.43     11.38 o 
   5   7   7      151.11      135.55     11.88 o 
   6   7   7        6.91       13.59      6.79 o 
   7   7   7       46.77       54.75     21.84 o 
  -6   8   7       33.76       29.85     10.63 o 
  -5   8   7       15.81       15.77      8.70 o 
  -4   8   7      114.05      113.58     10.34 o 
  -3   8   7      411.35      457.58     17.08 o 
  -2   8   7      163.39      155.88     13.12 o 
  -1   8   7      119.58      118.13     10.61 o 
   0   8   7     2048.25     2187.54     55.97 o 
   1   8   7      118.98      146.42     15.07 o 
   2   8   7      155.02      168.59     14.47 o 
   3   8   7      410.36      368.59     27.10 o 
   4   8   7      113.27       91.51     14.40 o 
   5   8   7       15.87        9.56      6.45 o 
   6   8   7       34.04       40.30      9.92 o 
  -6   9   7        4.30       14.83     15.62 o 
  -5   9   7        1.15       10.51      8.02 o 
  -4   9   7      135.80      134.75     15.79 o 
  -3   9   7       58.46       65.95      8.83 o 
  -2   9   7       39.18       47.00      7.38 o 
  -1   9   7       88.90       99.35     12.82 o 
   0   9   7      366.59      425.93     15.69 o 
   1   9   7       93.52      125.20     10.02 o 
   2   9   7       41.22       56.30      7.95 o 
   3   9   7       59.64       68.39      8.60 o 
   4   9   7      138.47      158.99     19.36 o 
   5   9   7        1.02       -0.28      7.47 o 
   6   9   7        4.06        6.34      5.80 o 
  -5  10   7       29.84       36.86     10.47 o 
  -4  10   7       38.00       34.40      9.09 o 
  -3  10   7        4.77        7.63     11.20 o 
  -2  10   7        4.62        1.83      4.63 o 
  -1  10   7       67.41       79.93      8.98 o 
   0  10   7        3.03        6.81      5.67 o 
   1  10   7       68.34       70.07      8.83 o 
   2  10   7        4.75        5.53      5.77 o 
   3  10   7        4.79        8.36      6.16 o 
   4  10   7       37.54       46.68      8.99 o 
   5  10   7       30.03       25.65      7.60 o 
  -4  11   7       28.04       42.79      8.71 o 
  -3  11   7       25.58       28.48     20.32 o 
  -2  11   7        7.41       -0.83      7.33 o 
  -1  11   7       83.43      130.05     28.37 o 
   0  11   7        0.87       11.31      6.64 o 
   1  11   7       83.54       81.32     10.95 o 
   2  11   7        7.33        2.78      5.83 o 
   3  11   7       27.00       27.81      7.87 o 
   4  11   7       28.08       29.25      8.50 o 
  -3  12   7        2.83       16.34     12.72 o 
  -2  12   7        6.01        8.02     11.34 o 
  -1  12   7        4.85        0.92      6.44 o 
   0  12   7       72.58      116.99     12.94 o 
   1  12   7        4.95       11.89      6.84 o 
   2  12   7        5.77       16.11      7.16 o 
   3  12   7        2.60        8.24      6.77 o 
  -1  13   7        1.87        0.22      6.89 o 
   0  13   7        0.07        9.90      7.51 o 
   1  13   7        1.89        1.87      6.55 o 
   0   0   8       63.03       66.87      8.71 o 
   1   0   8      506.98      526.77     12.25 o 
   2   0   8        3.00        8.52      2.54 o 
   3   0   8      170.41      171.90      8.01 o 
   4   0   8       15.84       24.35      5.15 o 
   5   0   8       80.73       62.21      7.58 o 
   6   0   8       26.20       28.41      5.86 o 
   7   0   8       18.45       21.05      5.81 o 
   8   0   8        6.98        7.94      9.40 o 
  -8   1   8        0.11        4.83      7.22 o 
  -7   1   8       15.89        4.78      4.99 o 
  -6   1   8       38.38       36.65      6.55 o 
  -5   1   8        5.09        2.49      4.33 o 
  -4   1   8       45.35       51.62      6.46 o 
  -3   1   8      104.68       86.95     13.57 o 
  -2   1   8      233.22      244.81      7.33 o 
  -1   1   8      356.54      352.68      8.69 o 
   0   1   8       23.33       19.66      3.87 o 
   1   1   8      355.28      334.89      9.59 o 
   2   1   8      234.60      224.75      7.67 o 
   3   1   8      108.04      130.17      8.82 o 
   4   1   8       44.06       39.43      5.13 o 
   5   1   8        5.48        8.41      4.26 o 
   6   1   8       38.34       39.46      6.31 o 
   7   1   8       15.49       13.49      5.48 o 
   8   1   8        0.11      -13.27     12.72 o 
  -8   2   8       13.05       17.44     17.83 o 
  -7   2   8        8.72        5.60      5.55 o 
  -6   2   8       47.49       37.79      6.98 o 
  -5   2   8       97.25      105.70      9.22 o 
  -4   2   8       66.22       59.69      7.89 o 
  -3   2   8      200.52      219.10      7.85 o 
  -2   2   8        6.35        6.66      2.62 o 
  -1   2   8       81.71       80.27      4.95 o 
   0   2   8      530.76      551.77     11.03 o 
   1   2   8       80.04       87.60      6.94 o 
   2   2   8        6.58        9.64      3.03 o 
   3   2   8      197.45      208.65     10.20 o 
   4   2   8       63.37       63.96      8.94 o 
   5   2   8       96.93      113.14     10.03 o 
   6   2   8       46.99       33.96      8.19 o 
   7   2   8        8.73        5.93      6.54 o 
   8   2   8       13.26       28.48     18.53 o 
  -7   3   8        0.52        8.68      5.46 o 
  -6   3   8       21.07       19.84      6.36 o 
  -5   3   8       98.08      123.95     10.03 o 
  -4   3   8       64.29       63.39     11.39 o 
  -3   3   8       44.17       51.04      4.84 o 
  -2   3   8      270.35      238.89      7.61 o 
  -1   3   8       58.77       55.12      4.30 o 
   0   3   8      790.12      904.30     15.80 o 
   1   3   8       58.58       60.22      4.02 o 
   2   3   8      266.83      238.72      8.02 o 
   3   3   8       44.36       44.75      6.20 o 
   4   3   8       66.79       81.96      8.65 o 
   5   3   8       97.84       67.58     12.10 o 
   6   3   8       20.89       11.57      6.05 o 
   7   3   8        0.52        1.27      6.54 o 
  -7   4   8       36.87       46.30      8.17 o 
  -6   4   8       84.73       74.20      8.98 o 
  -5   4   8      121.09      126.33     10.22 o 
  -4   4   8       49.58       52.32      6.93 o 
  -3   4   8       24.15       34.66      4.62 o 
  -2   4   8      244.98      249.42      8.76 o 
  -1   4   8      365.23      365.09      9.35 o 
   0   4   8       64.92       76.93      4.79 o 
   1   4   8      380.45      386.03      8.77 o 
   2   4   8      247.66      248.31      8.31 o 
   3   4   8       26.85       40.58      6.76 o 
   4   4   8       49.31       74.28     12.16 o 
   5   4   8      119.79      125.28     18.25 o 
   6   4   8       83.73       77.81     14.43 o 
   7   4   8       36.68       38.42      8.37 o 
  -7   5   8       28.26       30.69      7.64 o 
  -6   5   8       12.11        8.64      5.34 o 
  -5   5   8       73.96       73.39      9.03 o 
  -4   5   8       16.39        4.01      4.60 o 
  -3   5   8       71.83       90.16      6.67 o 
  -2   5   8       70.77       62.09      5.51 o 
  -1   5   8       84.75       85.20      7.91 o 
   0   5   8       23.10       23.22      3.93 o 
   1   5   8       86.79       88.97     10.18 o 
   2   5   8       71.17       79.52      9.63 o 
   3   5   8       71.15       84.27      8.78 o 
   4   5   8       16.25        7.91      5.32 o 
   5   5   8       75.74       63.51     13.19 o 
   6   5   8       12.19       18.14      6.44 o 
   7   5   8       27.88       42.58     12.97 o 
  -7   6   8       17.53       20.45      7.13 o 
  -6   6   8       38.23       21.66      6.53 o 
  -5   6   8       41.45       47.65      7.95 o 
  -4   6   8       33.94       34.49      8.26 o 
  -3   6   8        4.59       -1.34      3.31 o 
  -2   6   8       53.25       63.57      4.98 o 
  -1   6   8      131.03      144.32      7.58 o 
   0   6   8       69.69       48.50      5.27 o 
   1   6   8      133.51      140.91     10.13 o 
   2   6   8       53.65       58.71     28.34 o 
   3   6   8        4.75        5.42      4.96 o 
   4   6   8       33.56       34.98      7.36 o 
   5   6   8       40.89       46.91     10.32 o 
   6   6   8       37.94       35.65      8.34 o 
   7   6   8       17.59       29.65     12.30 o 
  -6   7   8        5.87       12.51      6.59 o 
  -5   7   8       82.83       74.66      9.29 o 
  -4   7   8       80.10       81.87      9.17 o 
  -3   7   8       19.82       21.99      7.18 o 
  -2   7   8      245.91      265.66      8.94 o 
  -1   7   8       57.33       54.01      5.78 o 
   0   7   8      352.28      398.79     14.04 o 
   1   7   8       58.04       61.96     10.03 o 
   2   7   8      236.96      225.82     14.60 o 
   3   7   8       19.27       16.42      6.13 o 
   4   7   8       82.24       97.03     15.05 o 
   5   7   8       81.76       63.26     13.11 o 
   6   7   8        6.09        9.28      6.50 o 
  -6   8   8        5.19       10.87      7.02 o 
  -5   8   8      137.41      145.85     12.32 o 
  -4   8   8       23.96       37.52      7.55 o 
  -3   8   8        8.52       10.95      4.73 o 
  -2   8   8        1.74        4.04      3.41 o 
  -1   8   8      199.05      195.80      9.30 o 
   0   8   8       63.63       70.70      9.76 o 
   1   8   8      199.72      159.52     20.32 o 
   2   8   8        2.01        1.31      7.88 o 
   3   8   8        8.61        5.06      8.85 o 
   4   8   8       22.63       39.39      9.97 o 
   5   8   8      137.12      135.14     12.66 o 
   6   8   8        5.39        7.73      7.41 o 
  -5   9   8       21.87       46.52     11.42 o 
  -4   9   8       99.34      124.97     15.19 o 
  -3   9   8       77.90       85.94     17.19 o 
  -2   9   8      303.37      371.70     16.05 o 
  -1   9   8       26.55       30.26      5.58 o 
   0   9   8      483.54      430.62     16.20 o 
   1   9   8       25.98       35.83      7.26 o 
   2   9   8      309.94      306.32     19.49 o 
   3   9   8       79.06       87.39     12.35 o 
   4   9   8       99.44       91.52     15.76 o 
   5   9   8       22.26       20.19      9.95 o 
  -5  10   8        0.48        6.37      9.68 o 
  -4  10   8       12.71        3.98      7.40 o 
  -3  10   8       34.03       49.56     11.23 o 
  -2  10   8       66.50       79.47     14.12 o 
  -1  10   8       73.30       94.87      9.75 o 
   0  10   8        7.22       24.91      6.96 o 
   1  10   8       70.29       71.35      8.93 o 
   2  10   8       65.98       84.14     10.75 o 
   3  10   8       34.03       49.60     10.37 o 
   4  10   8       12.75       18.31      7.03 o 
   5  10   8        0.50        9.66      6.16 o 
  -4  11   8        2.24        3.86      7.17 o 
  -3  11   8       29.87       35.72      8.36 o 
  -2  11   8       19.18       19.80      9.13 o 
  -1  11   8       54.26       63.84      9.07 o 
   0  11   8        4.99       -0.76      6.02 o 
   1  11   8       53.66       55.78     10.20 o 
   2  11   8       19.00       25.12      8.10 o 
   3  11   8       29.70       15.18     18.94 o 
   4  11   8        2.10       -1.20      5.77 o 
  -2  12   8        5.36       -2.21     10.51 o 
  -1  12   8       21.48       23.41     12.58 o 
   0  12   8       17.86       10.06      7.42 o 
   1  12   8       21.44       20.05      8.21 o 
   2  12   8        5.11        7.04      6.57 o 
   1   0   9      107.06       99.03      6.34 o 
   2   0   9        6.08        6.90      3.08 o 
   3   0   9      175.93      154.66      8.29 o 
   4   0   9       20.82       22.19      5.17 o 
   5   0   9       36.47       45.36      9.45 o 
   6   0   9       10.18       20.15      5.86 o 
   7   0   9       14.26       16.53      5.73 o 
  -7   1   9       22.56       21.21      6.71 o 
  -6   1   9       31.11       19.44      5.78 o 
  -5   1   9       15.16       16.82      5.58 o 
  -4   1   9       87.78       84.27      8.33 o 
  -3   1   9       84.21       79.83      6.83 o 
  -2   1   9       19.41       18.44      3.33 o 
  -1   1   9      364.28      343.36      9.09 o 
   0   1   9       83.19      106.18     13.17 o 
   1   1   9      362.35      342.16     10.22 o 
   2   1   9       19.19       27.06      4.12 o 
   3   1   9       87.97      112.79     19.43 o 
   4   1   9       89.37       91.80      9.21 o 
   5   1   9       14.47       13.52      6.07 o 
   6   1   9       30.95       26.62      7.15 o 
   7   1   9       22.40       19.74      8.28 o 
  -7   2   9        3.37       10.24      5.62 o 
  -6   2   9        6.02        7.99      6.12 o 
  -5   2   9       46.37       64.50      8.02 o 
  -4   2   9      151.74      164.61     10.47 o 
  -3   2   9      141.94      137.22      9.36 o 
  -2   2   9       35.49       49.01      4.53 o 
  -1   2   9       50.57       62.52      4.77 o 
   0   2   9      280.13      250.88      8.89 o 
   1   2   9       51.90       68.19      9.62 o 
   2   2   9       31.84       44.53      6.86 o 
   3   2   9      141.48      140.42      9.27 o 
   4   2   9      149.55      140.33     15.41 o 
   5   2   9       45.64       47.66     10.10 o 
   6   2   9        6.26       15.36      6.45 o 
   7   2   9        3.33       -0.98      6.63 o 
  -7   3   9       89.28       90.52     10.33 o 
  -6   3   9       17.93       23.16      6.33 o 
  -5   3   9      102.95      102.87      9.56 o 
  -4   3   9       74.03       71.66      8.85 o 
  -3   3   9      327.94      328.02     10.38 o 
  -2   3   9      103.97      104.95      7.40 o 
  -1   3   9      183.38      249.47      7.96 o 
   0   3   9       90.47       82.49      7.46 o 
   1   3   9      179.22      238.87      8.72 o 
   2   3   9      103.86      111.55      6.52 o 
   3   3   9      329.69      340.47     13.38 o 
   4   3   9       75.91       75.02      9.07 o 
   5   3   9      104.23      109.82     23.47 o 
   6   3   9       18.73       22.34      9.27 o 
   7   3   9       89.21       88.60     14.12 o 
  -7   4   9       73.00       71.54      9.69 o 
  -6   4   9        7.14        6.19      5.28 o 
  -5   4   9       12.91       10.73      8.49 o 
  -4   4   9       35.53       41.29      6.83 o 
  -3   4   9       18.20       17.83      4.13 o 
  -2   4   9      234.68      251.45      8.40 o 
  -1   4   9      144.11      145.01      7.23 o 
   0   4   9      120.63      140.11      6.15 o 
   1   4   9      141.42      157.17      7.40 o 
   2   4   9      232.52      243.50      9.94 o 
   3   4   9       18.93       29.16     14.38 o 
   4   4   9       35.72       39.62      7.85 o 
   5   4   9       12.42       14.55     10.65 o 
   6   4   9        7.14       17.59      6.77 o 
   7   4   9       73.15       78.52     14.82 o 
  -7   5   9       32.43       41.95      8.55 o 
  -6   5   9        9.02       15.34      6.38 o 
  -5   5   9       18.63       15.32      5.80 o 
  -4   5   9       40.39       38.18      7.37 o 
  -3   5   9       76.18       86.26      9.78 o 
  -2   5   9       30.03       44.45      5.30 o 
  -1   5   9      161.83      170.91      7.12 o 
   0   5   9       19.60       40.17      4.56 o 
   1   5   9      156.25      156.61      8.81 o 
   2   5   9       29.55       26.68      5.05 o 
   3   5   9       73.20       96.66     18.11 o 
   4   5   9       39.76       41.50      8.05 o 
   5   5   9       18.31       13.16      6.38 o 
   6   5   9        9.05       18.00      7.35 o 
   7   5   9       32.52       51.03      9.55 o 
  -6   6   9       34.51       36.83      7.64 o 
  -5   6   9        4.15        3.95      5.03 o 
  -4   6   9        8.37        2.48      5.67 o 
  -3   6   9       34.42       38.72      5.55 o 
  -2   6   9      103.48       99.52      7.28 o 
  -1   6   9       26.35       35.65      8.22 o 
   0   6   9       41.44       37.82      6.03 o 
   1   6   9       26.95       40.01      5.94 o 
   2   6   9      105.52       96.37     12.86 o 
   3   6   9       35.29       31.67      8.43 o 
   4   6   9        7.82        3.17      6.75 o 
   5   6   9        4.58        5.63      6.56 o 
   6   6   9       34.37       60.87     11.68 o 
  -6   7   9       16.01       26.55      8.21 o 
  -5   7   9       35.86       30.39      9.97 o 
  -4   7   9       20.11       22.35      6.40 o 
  -3   7   9       60.37       57.94      6.57 o 
  -2   7   9       17.99       19.88      4.79 o 
  -1   7   9       32.27       38.60      5.44 o 
   0   7   9       12.45        4.94      4.38 o 
   1   7   9       31.56       20.18      8.07 o 
   2   7   9       17.11       28.19      8.15 o 
   3   7   9       59.74       62.22     30.14 o 
   4   7   9       20.82       16.62      9.44 o 
   5   7   9       35.73       33.76      8.64 o 
   6   7   9       16.26       20.56      8.07 o 
  -5   8   9       13.16       18.55      6.86 o 
  -4   8   9       45.20       40.66      9.91 o 
  -3   8   9      177.01      179.94     17.74 o 
  -2   8   9       34.34       39.02      6.00 o 
  -1   8   9      101.57       91.13      8.89 o 
   0   8   9        8.43       11.06      7.65 o 
   1   8   9      102.76      114.88     16.59 o 
   2   8   9       37.01       64.19     10.79 o 
   3   8   9      178.20      178.25     15.75 o 
   4   8   9       45.47       47.28     10.97 o 
   5   8   9       13.09        9.45      7.04 o 
  -5   9   9       11.07       32.67     13.00 o 
  -4   9   9       11.97       25.55     12.03 o 
  -3   9   9       67.80       64.87      9.45 o 
  -2   9   9      120.62      120.78     13.61 o 
  -1   9   9      128.19      136.77     10.91 o 
   0   9   9       28.28       36.15      7.26 o 
   1   9   9      127.97      101.76     13.47 o 
   2   9   9      120.53      114.85     13.81 o 
   3   9   9       65.52       56.58     18.94 o 
   4   9   9       12.52       11.70     14.79 o 
   5   9   9       11.02       21.84     11.06 o 
  -4  10   9       30.10       53.09     18.53 o 
  -3  10   9       66.86       95.47     12.47 o 
  -2  10   9      143.00      147.95     17.01 o 
  -1  10   9       68.71       79.81      9.55 o 
   0  10   9      106.11      108.89     17.78 o 
   1  10   9       69.50       86.75      9.91 o 
   2  10   9      142.93      105.37     10.76 o 
   3  10   9       66.25       71.36     16.59 o 
   4  10   9       30.12       46.18     13.83 o 
  -3  11   9        6.69       15.71      7.13 o 
  -2  11   9        6.70       17.59     23.23 o 
  -1  11   9       45.26       63.52      9.40 o 
   0  11   9        0.17        7.75      6.15 o 
   1  11   9       45.46       56.28     11.61 o 
   2  11   9        6.68        2.10      6.08 o 
   3  11   9        6.58        7.54      6.16 o 
  -1  12   9       10.19       16.50      7.90 o 
   0  12   9       13.42       26.85     14.93 o 
   1  12   9       10.27       11.34      7.64 o 
   0   0  10      106.76      121.66     17.97 o 
   1   0  10      421.03      381.80     11.42 o 
   2   0  10        0.01        0.73      2.90 o 
   3   0  10       84.22       88.31     11.76 o 
   4   0  10       27.05       14.67      5.07 o 
   5   0  10       31.85       24.05      6.03 o 
   6   0  10       14.89       16.01      6.09 o 
   7   0  10        6.45        4.30      6.23 o 
  -7   1  10        2.08        0.44      6.62 o 
  -6   1  10        1.33        4.70      6.52 o 
  -5   1  10       56.95       48.30     11.69 o 
  -4   1  10       99.29       93.65      8.19 o 
  -3   1  10      106.33       90.09     10.02 o 
  -2   1  10      184.37      192.58      7.53 o 
  -1   1  10       91.08       88.01      6.72 o 
   0   1  10       99.00       97.73      6.88 o 
   1   1  10       91.32      110.72      7.98 o 
   2   1  10      186.43      187.51      8.82 o 
   3   1  10      107.55       94.23     12.01 o 
   4   1  10       97.69      111.99     10.45 o 
   5   1  10       57.50       54.67     13.08 o 
   6   1  10        1.41       10.31      5.65 o 
   7   1  10        2.05        3.04      6.64 o 
  -7   2  10       46.85       43.94      8.14 o 
  -6   2  10       23.33       24.59      7.17 o 
  -5   2  10      125.39       91.92      9.25 o 
  -4   2  10       24.59       25.43      6.15 o 
  -3   2  10      474.23      500.11     14.91 o 
  -2   2  10       34.98       31.54      4.31 o 
  -1   2  10      535.59      590.25     12.88 o 
   0   2  10      192.83      188.65      8.27 o 
   1   2  10      532.32      573.29     14.30 o 
   2   2  10       36.07       38.28      4.87 o 
   3   2  10      470.28      481.27     17.07 o 
   4   2  10       23.37       24.19      7.79 o 
   5   2  10      125.47      149.93     34.01 o 
   6   2  10       22.84       29.98      9.12 o 
   7   2  10       47.03       42.02      8.99 o 
  -7   3  10       31.60       38.16     15.58 o 
  -6   3  10       61.81       53.84      8.36 o 
  -5   3  10      252.11      238.31     15.19 o 
  -4   3  10        1.92       -0.01      3.89 o 
  -3   3  10       52.01       66.47      7.11 o 
  -2   3  10       97.58      109.55      6.63 o 
  -1   3  10       19.77       18.37      3.82 o 
   0   3  10      815.92      748.48     14.57 o 
   1   3  10       21.04       28.05      5.75 o 
   2   3  10      103.34      102.12      7.04 o 
   3   3  10       51.20       65.25     15.48 o 
   4   3  10        2.32       -5.22      5.10 o 
   5   3  10      251.73      237.41     21.84 o 
   6   3  10       61.27       55.89     15.39 o 
   7   3  10       31.64       22.41     14.47 o 
  -7   4  10        9.34        4.75      6.96 o 
  -6   4  10       14.60       10.44      6.70 o 
  -5   4  10       81.19       64.00      8.49 o 
  -4   4  10       17.50       10.60      7.58 o 
  -3   4  10       43.17       44.04      6.43 o 
  -2   4  10       59.00       56.04      5.26 o 
  -1   4  10      147.13      133.77      6.99 o 
   0   4  10       20.02       24.36      3.95 o 
   1   4  10      145.47      120.44      7.43 o 
   2   4  10       59.54       70.22     12.44 o 
   3   4  10       43.59       54.72      9.63 o 
   4   4  10       17.92       11.53      8.16 o 
   5   4  10       82.92       73.81     10.00 o 
   6   4  10       14.57       15.47      6.65 o 
   7   4  10        9.26        4.20      6.04 o 
  -6   5  10        5.39       11.96      5.53 o 
  -5   5  10       70.39       52.39      8.11 o 
  -4   5  10       12.80        7.11      6.96 o 
  -3   5  10       60.88       36.28      6.00 o 
  -2   5  10       16.78        9.52      4.55 o 
  -1   5  10       36.11       28.95      4.34 o 
   0   5  10       10.36       11.58      4.45 o 
   1   5  10       37.13       27.96      6.79 o 
   2   5  10       16.71        8.61      6.87 o 
   3   5  10       61.65       63.30     10.47 o 
   4   5  10       13.00        9.03      7.09 o 
   5   5  10       68.75       67.54     14.75 o 
   6   5  10        5.34        1.84      9.28 o 
  -6   6  10        4.22        8.34      7.70 o 
  -5   6  10       18.11       12.75      6.08 o 
  -4   6  10        8.33        9.55      5.42 o 
  -3   6  10       55.53       75.24      9.37 o 
  -2   6  10       14.78        8.69      4.12 o 
  -1   6  10       15.42       21.77      4.65 o 
   0   6  10       22.16       27.10      6.06 o 
   1   6  10       13.57       21.74      5.47 o 
   2   6  10       15.19       16.97      7.91 o 
   3   6  10       55.36       51.74     10.17 o 
   4   6  10        8.48       14.62      7.61 o 
   5   6  10       17.76       17.48      7.33 o 
   6   6  10        4.19        3.59      6.62 o 
  -6   7  10        6.11        9.03      6.23 o 
  -5   7  10       41.69       49.17      9.46 o 
  -4   7  10        5.95        8.34      6.57 o 
  -3   7  10      144.55      116.97     11.49 o 
  -2   7  10       29.87       43.02      6.59 o 
  -1   7  10       99.39       88.93      8.31 o 
   0   7  10      135.17      137.10     10.20 o 
   1   7  10       99.28      109.73     12.89 o 
   2   7  10       31.72       48.51     10.09 o 
   3   7  10      142.76      123.17     21.57 o 
   4   7  10        6.33        2.52      7.19 o 
   5   7  10       41.90       47.46      9.54 o 
   6   7  10        5.95       10.27      7.50 o 
  -5   8  10       40.98       38.48      8.04 o 
  -4   8  10        3.86        3.18      5.30 o 
  -3   8  10       16.95       20.01      5.56 o 
  -2   8  10       50.92       46.42      6.64 o 
  -1   8  10      107.02       75.49      7.22 o 
   0   8  10       12.21        3.20      6.83 o 
   1   8  10      105.22       65.06     11.39 o 
   2   8  10       50.48       57.71     17.70 o 
   3   8  10       17.02        5.61      7.12 o 
   4   8  10        3.88        7.21      7.84 o 
   5   8  10       41.71       40.56     10.96 o 
  -4   9  10       11.79       13.94      6.23 o 
  -3   9  10        5.73       11.28      5.22 o 
  -2   9  10       25.39       31.94      7.80 o 
  -1   9  10       60.29       66.86      8.73 o 
   0   9  10        5.94        4.85      5.07 o 
   1   9  10       59.89       68.14     12.15 o 
   2   9  10       25.65       31.21      9.28 o 
   3   9  10        5.75        1.89      7.59 o 
   4   9  10       11.89        5.35      7.67 o 
  -3  10  10       92.47      133.75     12.46 o 
  -2  10  10       91.19      110.66     15.14 o 
  -1  10  10        6.59       15.22      6.14 o 
   0  10  10       52.46       42.21      8.16 o 
   1  10  10        7.13       16.18      6.73 o 
   2  10  10       92.37       86.08     10.33 o 
   3  10  10       92.09       97.33     17.42 o 
  -2  11  10       16.12       34.44     12.58 o 
  -1  11  10        7.48       23.13     10.01 o 
   0  11  10        2.34        2.51      5.71 o 
   1  11  10        7.25       15.59      7.56 o 
   2  11  10       15.47       27.75      8.69 o 
   1   0  11        1.40       -4.14      3.36 o 
   2   0  11      296.55      264.93     10.21 o 
   3   0  11      176.33      217.05     12.49 o 
   4   0  11       10.48        3.84      5.41 o 
   5   0  11        5.92        6.62      5.46 o 
   6   0  11       30.53       43.91     14.26 o 
   7   0  11       12.27       22.15      7.19 o 
  -7   1  11       16.69       18.40      6.88 o 
  -6   1  11        7.18        6.92      6.54 o 
  -5   1  11      101.62       93.89      8.84 o 
  -4   1  11       30.14       35.70      6.20 o 
  -3   1  11      268.20      276.45     11.58 o 
  -2   1  11       34.50       30.56      5.75 o 
  -1   1  11     1694.99     1646.73     28.86 o 
   0   1  11        2.83        3.29      3.53 o 
   1   1  11     1710.26     1641.19     30.33 o 
   2   1  11       33.93       30.60      7.41 o 
   3   1  11      273.09      277.80     22.77 o 
   4   1  11       29.82       45.61      8.11 o 
   5   1  11      101.31      105.08     11.02 o 
   6   1  11        7.14        9.70     11.61 o 
   7   1  11       16.74       25.08      8.96 o 
  -7   2  11       47.91       34.51     12.26 o 
  -6   2  11        2.65        9.42      5.44 o 
  -5   2  11      116.33       70.68      7.87 o 
  -4   2  11      270.03      289.45     12.22 o 
  -3   2  11      583.47      571.87     16.60 o 
  -2   2  11       75.62       78.10      6.12 o 
  -1   2  11       42.48       56.12      9.34 o 
   0   2  11        2.71        0.09      3.42 o 
   1   2  11       40.27       48.39      8.38 o 
   2   2  11       72.01       57.47      8.40 o 
   3   2  11      580.79      536.41     18.97 o 
   4   2  11      270.26      281.30     19.07 o 
   5   2  11      117.41      150.43     15.29 o 
   6   2  11        2.75        5.80      8.71 o 
   7   2  11       48.02       34.06      9.92 o 
  -6   3  11       44.92       27.55      7.18 o 
  -5   3  11       93.78       86.24      9.34 o 
  -4   3  11       12.05        3.82      4.79 o 
  -3   3  11        3.11        1.98      4.42 o 
  -2   3  11        7.73        2.18      3.43 o 
  -1   3  11      183.18      186.86      7.97 o 
   0   3  11        0.11       -2.25      3.56 o 
   1   3  11      185.61      180.22      8.93 o 
   2   3  11        7.29        0.30      5.01 o 
   3   3  11        3.48        7.05      7.60 o 
   4   3  11       12.67        3.70      6.06 o 
   5   3  11       92.48       94.74     13.96 o 
   6   3  11       45.46       56.82     11.34 o 
  -6   4  11       12.88       19.41      6.57 o 
  -5   4  11       98.91      117.89     20.77 o 
  -4   4  11       20.05       16.62      5.44 o 
  -3   4  11      145.29      139.70     21.39 o 
  -2   4  11       70.83       65.76      5.87 o 
  -1   4  11       28.97       24.68      4.44 o 
   0   4  11        0.71       -3.53      4.11 o 
   1   4  11       27.56       21.58      9.45 o 
   2   4  11       70.39       60.36     10.30 o 
   3   4  11      142.39      147.01     14.25 o 
   4   4  11       20.32       10.29      7.34 o 
   5   4  11       99.60      111.71     24.89 o 
   6   4  11       12.89        8.47      7.43 o 
  -6   5  11        4.96        7.68      5.34 o 
  -5   5  11        1.36        3.50      5.26 o 
  -4   5  11        7.86       10.57      4.77 o 
  -3   5  11       53.19       59.76      7.35 o 
  -2   5  11       10.54       10.12      3.71 o 
  -1   5  11      180.67      179.74      9.22 o 
   0   5  11      198.67      204.22     11.02 o 
   1   5  11      184.88      176.36     15.59 o 
   2   5  11       10.46        2.67      6.43 o 
   3   5  11       54.40       58.38     10.59 o 
   4   5  11        7.92        2.77      9.68 o 
   5   5  11        1.24       -3.89      5.88 o 
   6   5  11        4.90        9.49      7.67 o 
  -6   6  11       20.04       17.56      6.94 o 
  -5   6  11        2.87        4.23      7.02 o 
  -4   6  11       29.11       26.09      6.14 o 
  -3   6  11       30.99       41.27      7.34 o 
  -2   6  11       56.15       65.67      6.72 o 
  -1   6  11      132.36      116.38      9.70 o 
   0   6  11       22.36       10.39      7.46 o 
   1   6  11      132.30      118.71     14.32 o 
   2   6  11       55.84       60.18     12.72 o 
   3   6  11       31.98       30.34      8.96 o 
   4   6  11       28.57       30.71      9.92 o 
   5   6  11        3.03        3.13      6.77 o 
   6   6  11       20.42       26.15      9.79 o 
  -5   7  11       24.46       21.23      7.17 o 
  -4   7  11        4.70        9.56      5.81 o 
  -3   7  11       53.48       49.27      8.05 o 
  -2   7  11        0.23       -2.07      3.72 o 
  -1   7  11      120.47       85.75      9.08 o 
   0   7  11       28.19       25.26      6.35 o 
   1   7  11      119.52       95.84     10.79 o 
   2   7  11        0.14        4.98      6.92 o 
   3   7  11       53.01       45.47     13.69 o 
   4   7  11        4.46        8.80      7.62 o 
   5   7  11       24.26       20.00      9.00 o 
  -4   8  11       11.19       23.52      6.88 o 
  -3   8  11        8.88       16.31      6.42 o 
  -2   8  11       12.38        9.33      7.82 o 
  -1   8  11       18.03       19.76      6.42 o 
   0   8  11       48.68       80.62      9.14 o 
   1   8  11       16.92        8.13      8.71 o 
   2   8  11       11.35        7.53      7.74 o 
   3   8  11        9.10       11.98     10.65 o 
   4   8  11       11.59       15.47     10.65 o 
  -4   9  11        8.92       15.65      6.80 o 
  -3   9  11       36.41       40.24      8.16 o 
  -2   9  11        4.74       19.43      7.87 o 
  -1   9  11       22.83       40.03     11.02 o 
   0   9  11        3.83        8.50      8.14 o 
   1   9  11       23.75       38.20     10.51 o 
   2   9  11        4.60       10.19      8.27 o 
   3   9  11       36.58       42.35     11.50 o 
   4   9  11        9.06       16.11      8.99 o 
  -3  10  11        2.86       21.14      7.34 o 
  -2  10  11        5.79       14.34      9.49 o 
  -1  10  11       23.02       49.68     11.88 o 
   0  10  11       10.54        5.40      5.79 o 
   1  10  11       23.65       22.33      7.63 o 
   2  10  11        5.79       15.21      9.63 o 
   3  10  11        2.87        8.04     14.79 o 
   0  11  11       39.70       42.67      8.82 o 
   0   0  12       95.79       90.32     13.00 o 
   1   0  12      540.66      450.67     14.97 o 
   2   0  12        0.07        3.29      5.85 o 
   3   0  12      925.99      953.08     27.05 o 
   4   0  12        1.07        5.91      5.52 o 
   5   0  12       13.27       15.49      7.17 o 
   6   0  12       20.09       32.36     11.73 o 
  -6   1  12       30.97       31.02      9.30 o 
  -5   1  12       85.85       88.04     16.32 o 
  -4   1  12       11.11       12.10      5.31 o 
  -3   1  12      225.53      226.84     13.44 o 
  -2   1  12      265.19      260.73     13.78 o 
  -1   1  12     1211.31     1152.90     23.84 o 
   0   1  12        0.51       -0.63      3.92 o 
   1   1  12     1213.34     1198.32     24.03 o 
   2   1  12      269.53      271.65     14.03 o 
   3   1  12      228.00      238.59     17.74 o 
   4   1  12       10.63       13.31      6.03 o 
   5   1  12       85.83       97.92     14.96 o 
   6   1  12       30.79       48.95     10.88 o 
  -6   2  12       34.88       30.96      6.70 o 
  -5   2  12       66.65       64.67     10.27 o 
  -4   2  12        4.63        6.55      4.91 o 
  -3   2  12      321.95      266.08     12.03 o 
  -2   2  12       42.90       39.91      5.55 o 
  -1   2  12      143.73      146.14      9.29 o 
   0   2  12        5.42       -2.40      3.79 o 
   1   2  12      143.04      152.38     15.80 o 
   2   2  12       44.11       42.70      8.28 o 
   3   2  12      324.46      259.53     13.73 o 
   4   2  12        4.85        6.75      6.60 o 
   5   2  12       66.67       67.81     17.97 o 
   6   2  12       34.69       39.69     10.69 o 
  -6   3  12        0.40        5.66      5.15 o 
  -5   3  12       29.25       32.47      6.70 o 
  -4   3  12       25.98       28.71      7.18 o 
  -3   3  12      104.03       92.62      9.06 o 
  -2   3  12       23.89       27.49      4.84 o 
  -1   3  12      229.90      207.53     11.27 o 
   0   3  12       39.83       71.75      7.17 o 
   1   3  12      225.35      212.78     10.30 o 
   2   3  12       22.43       27.06      8.14 o 
   3   3  12      105.75       97.28     13.55 o 
   4   3  12       26.51       26.61     13.83 o 
   5   3  12       29.19       24.17      9.26 o 
   6   3  12        0.38        3.62      7.19 o 
  -6   4  12        8.28       14.61     11.14 o 
  -5   4  12       27.73       33.89      6.88 o 
  -4   4  12       88.98       97.11      9.05 o 
  -3   4  12       10.33        9.65      5.13 o 
  -2   4  12        3.57        2.80      3.51 o 
  -1   4  12       91.80       96.97      7.31 o 
   0   4  12       20.54       13.85      5.99 o 
   1   4  12       89.52       88.60      8.35 o 
   2   4  12        3.28       -2.65      6.08 o 
   3   4  12       10.58        5.59      7.06 o 
   4   4  12       88.77       98.51     34.84 o 
   5   4  12       28.37       35.25      9.76 o 
   6   4  12        8.15       10.55      8.61 o 
  -5   5  12       35.23       53.69      7.77 o 
  -4   5  12       15.10       21.78      6.70 o 
  -3   5  12       46.82       62.98     10.08 o 
  -2   5  12       15.74       17.23      4.70 o 
  -1   5  12      122.06      108.30      9.65 o 
   0   5  12       17.99       11.08      5.14 o 
   1   5  12      123.16      140.48     11.34 o 
   2   5  12       15.90       12.33      7.86 o 
   3   5  12       46.61       48.15     10.71 o 
   4   5  12       14.63       12.46      7.59 o 
   5   5  12       35.45       45.72     10.99 o 
  -5   6  12        2.39        7.72      9.54 o 
  -4   6  12        7.90       12.92      6.01 o 
  -3   6  12       61.60       48.18      7.84 o 
  -2   6  12       45.90       56.71      6.70 o 
  -1   6  12      215.92      197.99     11.81 o 
   0   6  12        0.56        5.33      4.84 o 
   1   6  12      217.96      201.12     27.15 o 
   2   6  12       47.14       49.81     10.78 o 
   3   6  12       62.39       75.16     20.05 o 
   4   6  12        8.15       -1.00      6.61 o 
   5   6  12        2.32        3.53      6.61 o 
  -4   7  12       10.40       11.01      6.29 o 
  -3   7  12       14.04       21.77      6.80 o 
  -2   7  12        0.14        2.17      5.81 o 
  -1   7  12       27.32       33.46      9.26 o 
   0   7  12       59.47       68.88      8.19 o 
   1   7  12       28.48       30.11      9.39 o 
   2   7  12        0.24        0.09      6.92 o 
   3   7  12       14.05       17.94     10.37 o 
   4   7  12       10.92       20.44      8.85 o 
  -4   8  12        2.55        1.52      5.69 o 
  -3   8  12        1.72        4.35      5.67 o 
  -2   8  12        0.87        0.06      5.68 o 
  -1   8  12        9.36        3.02      5.57 o 
   0   8  12        0.00        0.95      4.96 o 
   1   8  12        9.68       11.58      8.67 o 
   2   8  12        0.82       -0.29      6.88 o 
   3   8  12        1.85        4.70      8.03 o 
   4   8  12        2.69        0.52      7.13 o 
  -3   9  12       21.75       26.50      7.56 o 
  -2   9  12       35.33       57.20      9.26 o 
  -1   9  12       18.66       22.81      9.61 o 
   0   9  12       23.47       19.16      9.84 o 
   1   9  12       18.12        7.82      8.50 o 
   2   9  12       35.38       40.51     12.30 o 
   3   9  12       21.36       26.62     10.79 o 
  -1  10  12       18.93       27.73     10.34 o 
   0  10  12        9.92       15.88      7.86 o 
   1  10  12       18.24       27.34     10.25 o 
   1   0  13     1709.82     1636.32     30.56 o 
   2   0  13       52.65       60.96      9.52 o 
   3   0  13      490.35      465.38     19.00 o 
   4   0  13       18.62       26.96      7.33 o 
   5   0  13       89.79      128.23     14.35 o 
   6   0  13        0.11        7.67      6.05 o 
  -6   1  13        6.29       18.60     12.47 o 
  -5   1  13       63.86       75.62     10.39 o 
  -4   1  13       75.91       76.82     10.40 o 
  -3   1  13       50.05       49.55      9.15 o 
  -2   1  13       48.66       60.51      9.57 o 
  -1   1  13       58.65       61.38     10.26 o 
   0   1  13       25.75       39.79      6.26 o 
   1   1  13       56.93       54.60      6.93 o 
   2   1  13       47.23       45.92      8.83 o 
   3   1  13       50.67       49.39      8.98 o 
   4   1  13       75.43       72.64      9.95 o 
   5   1  13       64.14       68.04     12.01 o 
   6   1  13        6.35       14.87      8.49 o 
  -5   2  13       12.01       18.63      6.11 o 
  -4   2  13       18.04       20.08      6.11 o 
  -3   2  13        1.87        5.84      5.11 o 
  -2   2  13       10.64       20.47      7.14 o 
  -1   2  13      147.63      126.96      9.10 o 
   0   2  13      208.67      259.66     11.30 o 
   1   2  13      151.44      132.46     11.69 o 
   2   2  13        9.93        9.88      6.23 o 
   3   2  13        1.87       -1.29      6.43 o 
   4   2  13       17.57       11.86      7.59 o 
   5   2  13       11.90        8.50     10.37 o 
  -5   3  13       56.43       68.23      8.53 o 
  -4   3  13        0.63        5.32      4.94 o 
  -3   3  13       45.27       31.13      6.81 o 
  -2   3  13       68.29       57.11      7.49 o 
  -1   3  13       52.51       59.43      7.38 o 
   0   3  13        9.14       19.16      7.50 o 
   1   3  13       51.50       52.99      6.65 o 
   2   3  13       68.68       88.84     12.52 o 
   3   3  13       44.03       37.70     10.17 o 
   4   3  13        0.60        5.79      7.44 o 
   5   3  13       57.33       52.60     11.71 o 
  -5   4  13        9.19       19.20      9.50 o 
  -4   4  13       24.27       23.34      6.21 o 
  -3   4  13       65.07       51.71      7.61 o 
  -2   4  13       28.31       39.79      7.00 o 
  -1   4  13        3.60        0.66      4.36 o 
   0   4  13        1.31        2.51      4.62 o 
   1   4  13        3.95        3.59      5.54 o 
   2   4  13       27.81       40.53     10.13 o 
   3   4  13       66.31       56.47     13.00 o 
   4   4  13       24.70       20.58      9.23 o 
   5   4  13        9.32       13.52      8.21 o 
  -5   5  13        0.59        2.52      6.15 o 
  -4   5  13        9.15        9.16      5.19 o 
  -3   5  13      164.43      154.33     12.35 o 
  -2   5  13       22.53       23.22      5.46 o 
  -1   5  13       26.94       19.14      6.06 o 
   0   5  13      100.36       78.19      9.46 o 
   1   5  13       26.71       11.69      8.24 o 
   2   5  13       21.36       14.91      8.33 o 
   3   5  13      164.89      162.69     16.57 o 
   4   5  13        8.76        9.84     15.07 o 
   5   5  13        0.53        0.42      6.81 o 
  -4   6  13       15.21       21.97      9.15 o 
  -3   6  13       18.65       31.20      7.51 o 
  -2   6  13       10.32       18.50      6.34 o 
  -1   6  13       32.30       40.05     12.83 o 
   0   6  13       18.51       15.74      6.00 o 
   1   6  13       32.98       38.60     10.55 o 
   2   6  13       10.84       10.80      7.96 o 
   3   6  13       18.67       23.01     19.91 o 
   4   6  13       15.06        5.50      7.38 o 
  -4   7  13        0.67        8.78      6.28 o 
  -3   7  13        5.19        6.87      6.10 o 
  -2   7  13       12.97       17.26      6.36 o 
  -1   7  13        6.10       10.04      5.97 o 
   0   7  13        8.28        9.46      5.58 o 
   1   7  13        6.01        3.13      7.56 o 
   2   7  13       12.64        4.91      8.11 o 
   3   7  13        5.29        1.70     14.52 o 
   4   7  13        0.61       -0.55      8.57 o 
  -3   8  13        0.95        6.08     11.20 o 
  -2   8  13        2.16        4.96      5.91 o 
  -1   8  13       41.03       42.21      8.18 o 
   0   8  13       28.02       26.22     10.37 o 
   1   8  13       40.22       54.89     21.01 o 
   2   8  13        2.31       -2.05      7.02 o 
   3   8  13        1.12        0.05      7.57 o 
  -1   9  13       26.61       37.73      8.42 o 
   0   9  13        2.28        7.74      8.41 o 
   1   9  13       26.44       33.30     11.42 o 
   0   0  14      476.80      495.98     22.36 o 
   1   0  14       80.21       81.61      8.83 o 
   2   0  14        0.26        4.96      6.04 o 
   3   0  14        0.01       16.90      7.36 o 
   4   0  14       24.02       27.48     10.21 o 
   5   0  14       64.33       67.33     19.06 o 
  -5   1  14       55.55       70.38     15.74 o 
  -4   1  14        8.69       16.12      6.78 o 
  -3   1  14      114.86       84.89     11.03 o 
  -2   1  14       88.30      116.28     12.27 o 
  -1   1  14      176.10      158.83     10.10 o 
   0   1  14        0.30       -3.78      3.92 o 
   1   1  14      178.20      169.91     12.17 o 
   2   1  14       89.34      115.38     12.22 o 
   3   1  14      115.07       86.04     14.33 o 
   4   1  14        8.37        9.26      7.69 o 
   5   1  14       55.15       57.45     12.17 o 
  -5   2  14        7.21       15.77     12.91 o 
  -4   2  14       10.11       12.79      7.51 o 
  -3   2  14       78.90       86.75     11.19 o 
  -2   2  14       10.43       27.46      9.37 o 
  -1   2  14       11.49        3.84      4.91 o 
   0   2  14        6.38        1.86      4.32 o 
   1   2  14       11.52       13.46      6.94 o 
   2   2  14       10.33       14.22      7.27 o 
   3   2  14       77.97       76.69     12.52 o 
   4   2  14       10.00       -2.18      7.60 o 
   5   2  14        7.41        7.98      8.60 o 
  -5   3  14        6.39       19.05      6.44 o 
  -4   3  14       11.17       11.98      5.97 o 
  -3   3  14        9.79       14.85      6.26 o 
  -2   3  14        2.50       -8.14      6.75 o 
  -1   3  14        1.16       -2.52      4.27 o 
   0   3  14        8.01        4.06      4.79 o 
   1   3  14        1.34       -2.63      6.29 o 
   2   3  14        2.61        3.51      6.77 o 
   3   3  14       10.39        1.48     11.89 o 
   4   3  14       11.26       13.58      8.21 o 
   5   3  14        6.51        4.50      8.07 o 
  -4   4  14        4.48        8.55      5.99 o 
  -3   4  14        0.28        0.00      5.19 o 
  -2   4  14       11.33        9.71      5.50 o 
  -1   4  14        5.86        9.37      6.46 o 
   0   4  14       33.89       26.00      6.51 o 
   1   4  14        6.29        7.66      7.11 o 
   2   4  14       10.85       12.92      7.61 o 
   3   4  14        0.30       -5.55      6.63 o 
   4   4  14        4.66       -5.36      9.40 o 
  -4   5  14        6.26        5.11      6.00 o 
  -3   5  14       16.19       14.71      6.99 o 
  -2   5  14       55.77       63.15     11.89 o 
  -1   5  14       10.61       11.93      5.96 o 
   0   5  14       35.87       30.54      6.83 o 
   1   5  14       10.66        9.04     17.28 o 
   2   5  14       55.80       60.46     11.81 o 
   3   5  14       16.21        1.02      9.26 o 
   4   5  14        6.02        3.45      8.01 o 
  -3   6  14       29.02       24.09      7.14 o 
  -2   6  14       26.33       26.66     12.86 o 
  -1   6  14       39.19       32.67      7.52 o 
   0   6  14        0.02       -2.02      4.84 o 
   1   6  14       38.78       30.22     23.64 o 
   2   6  14       27.17       14.68      8.99 o 
   3   6  14       28.91       26.44     10.50 o 
  -3   7  14        0.76        8.87      9.68 o 
  -2   7  14       15.23       10.86      8.82 o 
  -1   7  14       10.27        2.41      5.39 o 
   0   7  14        9.82       11.04      6.44 o 
   1   7  14       10.21        2.51      8.19 o 
   2   7  14       14.86        3.17      8.14 o 
   3   7  14        0.64        3.47     11.48 o 
  -1   8  14        6.20        8.59      6.18 o 
   0   8  14        3.43       -5.96      5.09 o 
   1   8  14        6.16        6.02     13.41 o 
   1   0  15        6.90       12.09      7.28 o 
   2   0  15       28.45       23.20      8.23 o 
   3   0  15        3.64        4.34      6.74 o 
   4   0  15       10.67       29.73      9.16 o 
  -4   1  15       55.60       61.70     12.26 o 
  -3   1  15       76.84       69.06     10.81 o 
  -2   1  15       32.89       28.81      8.54 o 
  -1   1  15      109.56      112.33      9.56 o 
   0   1  15        6.22       -2.21      4.28 o 
   1   1  15      109.48      132.56     14.49 o 
   2   1  15       33.50       24.02      8.30 o 
   3   1  15       77.09       66.53     14.50 o 
   4   1  15       55.04       69.66     13.69 o 
  -4   2  15       22.93       20.49      7.82 o 
  -3   2  15        2.71        5.59      6.86 o 
  -2   2  15        2.20       -0.98      9.02 o 
  -1   2  15       12.40        9.95      5.50 o 
   0   2  15        3.63       16.99      5.98 o 
   1   2  15       11.70       23.71      8.85 o 
   2   2  15        2.17       -3.55      6.83 o 
   3   2  15        2.46       -2.81      6.61 o 
   4   2  15       23.23       23.68     10.28 o 
  -4   3  15        0.03        3.51      6.98 o 
  -3   3  15       24.08       26.84      8.66 o 
  -2   3  15       22.61       15.20      7.66 o 
  -1   3  15        1.52       -2.51      4.67 o 
   0   3  15        0.08        1.32      5.04 o 
   1   3  15        1.58       -1.84      6.45 o 
   2   3  15       22.55       15.31      8.14 o 
   3   3  15       24.08       24.27     14.38 o 
   4   3  15        0.03       -2.02      6.72 o 
  -3   4  15        9.91       13.20      6.31 o 
  -2   4  15       11.23       -1.84      7.44 o 
  -1   4  15       46.48       51.94      8.42 o 
   0   4  15       22.78       15.76      6.18 o 
   1   4  15       46.03       48.33     11.45 o 
   2   4  15       11.13       -0.31      9.54 o 
   3   4  15        9.71        8.11      8.90 o 
  -3   5  15        0.73       -1.48      5.96 o 
  -2   5  15        1.41        3.65      7.86 o 
  -1   5  15       30.12       41.45      8.20 o 
   0   5  15       29.14       52.21      8.50 o 
   1   5  15       30.26       56.37     12.13 o 
   2   5  15        1.25       -5.59      9.12 o 
   3   5  15        0.69        2.18      7.82 o 
  -2   6  15       36.31       23.03     10.03 o 
  -1   6  15        2.37       -1.93      6.52 o 
   0   6  15       17.02       13.05      6.57 o 
   1   6  15        2.53       -3.09      8.30 o 
   2   6  15       36.87       32.98     13.41 o 
  -1   7  15       13.42       15.51      7.24 o 
   0   7  15        1.58       -5.08     12.58 o 
   1   7  15       13.42        5.06      8.33 o 
   0   0  16       51.25       31.19      9.87 o 
   1   0  16       75.90       72.69     12.18 o 
   2   0  16       13.25       32.30     11.68 o 
   3   0  16      166.03      116.57     13.34 o 
  -3   1  16        8.96        7.91      7.65 o 
  -2   1  16        8.81        1.12     10.10 o 
  -1   1  16       20.68       21.91      8.52 o 
   0   1  16        0.07       -1.52      4.63 o 
   1   1  16       21.24       28.86      9.81 o 
   2   1  16        8.98        6.42      7.25 o 
   3   1  16        8.95       14.22      9.82 o 
  -3   2  16       16.03       20.41      8.65 o 
  -2   2  16       13.55       13.92      8.38 o 
  -1   2  16        4.23        1.22      6.71 o 
   0   2  16        0.79        0.10      5.03 o 
   1   2  16        4.34        9.20      8.30 o 
   2   2  16       13.28        8.47     13.55 o 
   3   2  16       16.11       26.17     10.25 o 
  -2   3  16        1.37       -0.32      6.78 o 
  -1   3  16       26.22       24.21      9.67 o 
   0   3  16        0.50        0.66      5.36 o 
   1   3  16       25.59       25.90      9.89 o 
   2   3  16        1.39        0.81      9.68 o 
  -2   4  16        7.73       22.13     10.74 o 
  -1   4  16       47.19       61.51     12.80 o 
   0   4  16        1.04       -0.66      5.60 o 
   1   4  16       46.95       44.52     11.62 o 
   2   4  16        7.77       12.25      9.02 o 
  -1   5  16       19.21       28.94      7.79 o 
   0   5  16       16.69       19.23      9.10 o 
   1   5  16       19.35        6.33      9.82 o 
   1   0  17       35.13       23.95     13.12 o 
  -1   1  17       50.90       56.25     15.55 o 
   0   1  17        8.64        3.15      5.67 o 
   1   1  17       50.90       31.98      9.91 o 
  -1   2  17        1.69        4.90      8.15 o 
   0   2  17        0.92       -0.12      7.91 o 
   1   2  17        1.57       -4.34      7.66 o 
                                                 
